# Supplementary material for: MerCat2: a versatile k-mer counter and diversity estimator for database-independent property analysis obtained from omics data
Source: Bioinform Adv. 2024 Apr 24;4(1):vbae061. doi: 10.1093/bioadv/vbae061 (PMC11090762; doi:10.1093/bioadv/vbae061)
Supplement: vbae061_Supplementary_Data [file vbae061_supplementary_data.zip]

Archive with 7 entries (7 files):
- Supplemental_table1.tsv
- Figure_S2.png
- Figure_S4.png
- Figure_S5.pdf
- Supplemental_table2.tsv
- Figure_S1.png
- Figure_S3.png
