# Supplementary material for: MerCat2: a versatile k-mer counter and diversity estimator for database-independent property analysis obtained from omics data
Source: Bioinform Adv. 2024 Apr 24;4(1):vbae061. doi: 10.1093/bioadv/vbae061 (PMC11090762; doi:10.1093/bioadv/vbae061)
Supplement: vbae061_Supplementary_Data [file vbae061_supplementary_data.zip › Supplemental_table1.tsv]

Kmer	Mercat2	KMC	Jellyfish
TTTCAATCCACACGCCCGCATGGGGCGTGAC	50	50	50
GTTTCAATCCACACGCCCGCATGGGGCGTGA	50	50	50
CTGGCTGGCTGGCTGGCTGGCTGGCTGGCTG	34	34	34
TGGCTGGCTGGCTGGCTGGCTGGCTGGCTGG	33	33	33
GGCTGGCTGGCTGGCTGGCTGGCTGGCTGGC	33	33	33
GCTGGCTGGCTGGCTGGCTGGCTGGCTGGCT	33	33	33
TGTTTCAATCCACACGCCCGCATGGGGCGTG	21	21	21
TTCAATCCACACGCCCGCATGGGGCGTGACC	16	16	16
GCATGATGCCGAAAAGTGTGAGCGGTTTTCG	16	16	16
CATGATGCCGAAAAGTGTGAGCGGTTTTCGG	16	16	16
GAGCATGATGCCGAAAAGTGTGAGCGGTTTT	15	15	15
AGCATGATGCCGAAAAGTGTGAGCGGTTTTC	15	15	15
CCGAAAACCGCTCACACTTTTCGGCATCATG	14	14	14
AAAGTGACTCGGCCGGGGGGCCGAAACAGGG	14	14	14
TTCAATCCACACGCCCGCATGGGGCGTGACG	13	13	13
TGACCATGACCATGACCATGACCATGACCAT	13	13	13
GACCATGACCATGACCATGACCATGACCATG	13	13	13
GAAAACCGCTCACACTTTTCGGCATCATGCT	13	13	13
CGTTTCAATCCACACGCCCGCATGGGGCGTG	13	13	13
CGAAAACCGCTCACACTTTTCGGCATCATGC	13	13	13
CCATGACCATGACCATGACCATGACCATGAC	13	13	13
CATGACCATGACCATGACCATGACCATGACC	13	13	13
ATGACCATGACCATGACCATGACCATGACCA	13	13	13
AGAGCATGATGCCGAAAAGTGTGAGCGGTTT	13	13	13
ACCATGACCATGACCATGACCATGACCATGA	13	13	13
AAGTGACTCGGCCGGGGGGCCGAAACAGGGA	13	13	13
TGATGCCGAAAAGTGTGAGCGGTTTTCGGAC	12	12	12
GATGCCGAAAAGTGTGAGCGGTTTTCGGACG	12	12	12
ATGCCGAAAAGTGTGAGCGGTTTTCGGACGA	12	12	12
ATGATGCCGAAAAGTGTGAGCGGTTTTCGGA	12	12	12
AAAACCGCTCACACTTTTCGGCATCATGCTC	12	12	12
TTCAATCCACACGCCCGCATGGGGCGTGACT	11	11	11
TGGCCCGACACGGCGGACTGTAAGAATGCCG	11	11	11
TGCCGAAAAGTGTGAGCGGTTTTCGGACGAC	11	11	11
TGAGCAAATGGCCCGACACGGCGGACTGTAA	11	11	11
TCCGAAAACCGCTCACACTTTTCGGCATCAT	11	11	11
TCCCTGTTTCGGCCCCCCGGCCGAGTCACTT	11	11	11
TACAAGAACCACCGCTTTCCACCGCAGATCA	11	11	11
GTCCGAAAACCGCTCACACTTTTCGGCATCA	11	11	11
GGCCCGACACGGCGGACTGTAAGAATGCCGC	11	11	11
GCTTTCCACCGCAGATCATCGCCCGTGCGGT	11	11	11
GCTGCCAAGCGATTGCTGGTCAGGCTGCTGA	11	11	11
GCTACAAGAACCACCGCTTTCCACCGCAGAT	11	11	11
GCCGAAAAGTGTGAGCGGTTTTCGGACGACA	11	11	11
GCAAATGGCCCGACACGGCGGACTGTAAGAA	11	11	11
GAGCAAATGGCCCGACACGGCGGACTGTAAG	11	11	11
GAACCACCGCTTTCCACCGCAGATCATCGCC	11	11	11
CTGAGCAAATGGCCCGACACGGCGGACTGTA	11	11	11
CTACAAGAACCACCGCTTTCCACCGCAGATC	11	11	11
CGCTTTCCACCGCAGATCATCGCCCGTGCGG	11	11	11
CCGCTTTCCACCGCAGATCATCGCCCGTGCG	11	11	11
CCGAAAAGTGTGAGCGGTTTTCGGACGACAT	11	11	11
CCCTGTTTCGGCCCCCCGGCCGAGTCACTTT	11	11	11
CCACCGCTTTCCACCGCAGATCATCGCCCGT	11	11	11
CACCGCTTTCCACCGCAGATCATCGCCCGTG	11	11	11
CAAGAACCACCGCTTTCCACCGCAGATCATC	11	11	11
CAAATGGCCCGACACGGCGGACTGTAAGAAT	11	11	11
ATGGCCCGACACGGCGGACTGTAAGAATGCC	11	11	11
AGCTACAAGAACCACCGCTTTCCACCGCAGA	11	11	11
AGCAAATGGCCCGACACGGCGGACTGTAAGA	11	11	11
AGAACCACCGCTTTCCACCGCAGATCATCGC	11	11	11
ACCGCTTTCCACCGCAGATCATCGCCCGTGC	11	11	11
ACCACCGCTTTCCACCGCAGATCATCGCCCG	11	11	11
ACAAGAACCACCGCTTTCCACCGCAGATCAT	11	11	11
AATGGCCCGACACGGCGGACTGTAAGAATGC	11	11	11
AAGAACCACCGCTTTCCACCGCAGATCATCG	11	11	11
AACCACCGCTTTCCACCGCAGATCATCGCCC	11	11	11
AAATGGCCCGACACGGCGGACTGTAAGAATG	11	11	11
TTCCTTCATTCCTTCATTCCTTCATTCCTTC	10	10	10
TTCATTCCTTCATTCCTTCATTCCTTCATTC	10	10	10
TTCAATCCACACGCCCGCATGGGGCGTGACA	10	10	10
TTAGATACCCTGGTAGTCCACGCCGTAAACG	10	10	10
TGTCGTCAGCTCGTGTCGTGAGATGTTGGGT	10	10	10
TGGGGAGCAAACAGGATTAGATACCCTGGTA	10	10	10
TGGAGCATGTGGTTTAATTCGAAGCAACGCG	10	10	10
TCGTCCGAAAACCGCTCACACTTTTCGGCAT	10	10	10
TCGTCAGCTCGTGTCGTGAGATGTTGGGTTA	10	10	10
TCCTTCATTCCTTCATTCCTTCATTCCTTCA	10	10	10
TCATTCCTTCATTCCTTCATTCCTTCATTCC	10	10	10
TCAGCTCGTGTCGTGAGATGTTGGGTTAAGT	10	10	10
TATAACGGTCCTAAGGTAGCGAAATTCCTTG	10	10	10
TAGATACCCTGGTAGTCCACGCCGTAAACGA	10	10	10
TAACTATAACGGTCCTAAGGTAGCGAAATTC	10	10	10
TAACGGTCCTAAGGTAGCGAAATTCCTTGTC	10	10	10
TAAACGGCGGCCGTAACTATAACGGTCCTAA	10	10	10
GTGGGGAGCAAACAGGATTAGATACCCTGGT	10	10	10
GTGGAGCATGTGGTTTAATTCGAAGCAACGC	10	10	10
GTCGTCAGCTCGTGTCGTGAGATGTTGGGTT	10	10	10
GTCAGCTCGTGTCGTGAGATGTTGGGTTAAG	10	10	10
GTAACTATAACGGTCCTAAGGTAGCGAAATT	10	10	10
GTAAACGGCGGCCGTAACTATAACGGTCCTA	10	10	10
GGTGGAGCATGTGGTTTAATTCGAAGCAACG	10	10	10
GGGGAGCAAACAGGATTAGATACCCTGGTAG	10	10	10
GGGAGCAAACAGGATTAGATACCCTGGTAGT	10	10	10
GGCGGCCGTAACTATAACGGTCCTAAGGTAG	10	10	10
GGCCGTAACTATAACGGTCCTAAGGTAGCGA	10	10	10
GGATTAGATACCCTGGTAGTCCACGCCGTAA	10	10	10
GGAGCAAACAGGATTAGATACCCTGGTAGTC	10	10	10
GCTCGTGTCGTGAGATGTTGGGTTAAGTCCC	10	10	10
GCGTGGGGAGCAAACAGGATTAGATACCCTG	10	10	10
GCGGTGGAGCATGTGGTTTAATTCGAAGCAA	10	10	10
GCGGCCGTAACTATAACGGTCCTAAGGTAGC	10	10	10
GCGAAAGCGTGGGGAGCAAACAGGATTAGAT	10	10	10
GCCGTAACTATAACGGTCCTAAGGTAGCGAA	10	10	10
GCCCGACACGGCGGACTGTAAGAATGCCGCC	10	10	10
GCACAAGCGGTGGAGCATGTGGTTTAATTCG	10	10	10
GCAAACAGGATTAGATACCCTGGTAGTCCAC	10	10	10
GATTAGATACCCTGGTAGTCCACGCCGTAAA	10	10	10
GATACCCTGGTAGTCCACGCCGTAAACGATG	10	10	10
GAGCAAACAGGATTAGATACCCTGGTAGTCC	10	10	10
GACACGGCGGACTGTAAGAATGCCGCCAACG	10	10	10
GAAAGCGTGGGGAGCAAACAGGATTAGATAC	10	10	10
CTTCATTCCTTCATTCCTTCATTCCTTCATT	10	10	10
CTCGTGTCGTGAGATGTTGGGTTAAGTCCCG	10	10	10
CTATAACGGTCCTAAGGTAGCGAAATTCCTT	10	10	10
CGTGGGGAGCAAACAGGATTAGATACCCTGG	10	10	10
CGTCCGAAAACCGCTCACACTTTTCGGCATC	10	10	10
CGTCAGCTCGTGTCGTGAGATGTTGGGTTAA	10	10	10
CGTAACTATAACGGTCCTAAGGTAGCGAAAT	10	10	10
CGGTGGAGCATGTGGTTTAATTCGAAGCAAC	10	10	10
CGGCGGCCGTAACTATAACGGTCCTAAGGTA	10	10	10
CGGCCGTAACTATAACGGTCCTAAGGTAGCG	10	10	10
CGCACAAGCGGTGGAGCATGTGGTTTAATTC	10	10	10
CGACACGGCGGACTGTAAGAATGCCGCCAAC	10	10	10
CGAAAGCGTGGGGAGCAAACAGGATTAGATA	10	10	10
CGAAAAGTGTGAGCGGTTTTCGGACGACATC	10	10	10
CCTTCATTCCTTCATTCCTTCATTCCTTCAT	10	10	10
CCGTAACTATAACGGTCCTAAGGTAGCGAAA	10	10	10
CCGCACAAGCGGTGGAGCATGTGGTTTAATT	10	10	10
CCGACACGGCGGACTGTAAGAATGCCGCCAA	10	10	10
CCCGCACAAGCGGTGGAGCATGTGGTTTAAT	10	10	10
CCCGACACGGCGGACTGTAAGAATGCCGCCA	10	10	10
CATTCCTTCATTCCTTCATTCCTTCATTCCT	10	10	10
CAGGATTAGATACCCTGGTAGTCCACGCCGT	10	10	10
CAGCTCGTGTCGTGAGATGTTGGGTTAAGTC	10	10	10
CAGCGCCGCGCGTCTTTTCAGACGCGCAAAG	10	10	10
CACAAGCGGTGGAGCATGTGGTTTAATTCGA	10	10	10
CAAGCGGTGGAGCATGTGGTTTAATTCGAAG	10	10	10
CAAACAGGATTAGATACCCTGGTAGTCCACG	10	10	10
ATTCCTTCATTCCTTCATTCCTTCATTCCTT	10	10	10
ATTAGATACCCTGGTAGTCCACGCCGTAAAC	10	10	10
ATAACGGTCCTAAGGTAGCGAAATTCCTTGT	10	10	10
AGTTTCAATCCACACGCCCGCATGGGGCGTG	10	10	10
AGGATTAGATACCCTGGTAGTCCACGCCGTA	10	10	10
AGCTCGTGTCGTGAGATGTTGGGTTAAGTCC	10	10	10
AGCGTGGGGAGCAAACAGGATTAGATACCCT	10	10	10
AGCGGTGGAGCATGTGGTTTAATTCGAAGCA	10	10	10
AGCGCCGCGCGTCTTTTCAGACGCGCAAAGG	10	10	10
AGCAAACAGGATTAGATACCCTGGTAGTCCA	10	10	10
AGATACCCTGGTAGTCCACGCCGTAAACGAT	10	10	10
ACTATAACGGTCCTAAGGTAGCGAAATTCCT	10	10	10
ACGGTCCTAAGGTAGCGAAATTCCTTGTCGG	10	10	10
ACGGCGGCCGTAACTATAACGGTCCTAAGGT	10	10	10
ACAGGATTAGATACCCTGGTAGTCCACGCCG	10	10	10
ACAGCGCCGCGCGTCTTTTCAGACGCGCAAA	10	10	10
ACACGGCGGACTGTAAGAATGCCGCCAACGC	10	10	10
ACAAGCGGTGGAGCATGTGGTTTAATTCGAA	10	10	10
AAGCGTGGGGAGCAAACAGGATTAGATACCC	10	10	10
AAGCGGTGGAGCATGTGGTTTAATTCGAAGC	10	10	10
AACTATAACGGTCCTAAGGTAGCGAAATTCC	10	10	10
AACGGTCCTAAGGTAGCGAAATTCCTTGTCG	10	10	10
AACGGCGGCCGTAACTATAACGGTCCTAAGG	10	10	10
AACAGGATTAGATACCCTGGTAGTCCACGCC	10	10	10
AAAGCGTGGGGAGCAAACAGGATTAGATACC	10	10	10
AAACGGCGGCCGTAACTATAACGGTCCTAAG	10	10	10
AAACAGGATTAGATACCCTGGTAGTCCACGC	10	10	10
TTTCGCTACCTTAGGACCGTTATAGTTACGG	9	9	9
TTTACGGCGTGGACTACCAGGGTATCTAATC	9	9	9
TTTAATTCGAAGCAACGCGAAGAACCTTACC	9	9	9
TTGCTTCGAATTAAACCACATGCTCCACCGC	9	9	9
TTCGCTACCTTAGGACCGTTATAGTTACGGC	9	9	9
TTCGAATTAAACCACATGCTCCACCGCTTGT	9	9	9
TTAGGACCGTTATAGTTACGGCCGCCGTTTA	9	9	9
TTACGGCGTGGACTACCAGGGTATCTAATCC	9	9	9
TTACCCGACAAGGAATTTCGCTACCTTAGGA	9	9	9
TTAACCCAACATCTCACGACACGAGCTGACG	9	9	9
TGTGGTTTAATTCGAAGCAACGCGAAGAACC	9	9	9
TGTCGTCCGAAAACCGCTCACACTTTTCGGC	9	9	9
TGGTTTAATTCGAAGCAACGCGAAGAACCTT	9	9	9
TGGCGCAAGCTGATCTTCGTCGACGAAACCG	9	9	9
TGGCGAGCTATACGCTTGGCGCCAATGTCGA	9	9	9
TGGACTACCAGGGTATCTAATCCTGTTTGCT	9	9	9
TGCTTCGAATTAAACCACATGCTCCACCGCT	9	9	9
TGCCGGTGACAAACCGGAGGAAGGTGGGGAT	9	9	9
TGCCAAGCGATTGCTGGTCAGGCTGCTGAAG	9	9	9
TGACCGATAGTGAACCAGTACCGTGAGGGAA	9	9	9
TGACAAACCGGAGGAAGGTGGGGATGACGTC	9	9	9
TCTAAGGAGACTGCCGGTGACAAACCGGAGG	9	9	9
TCGTTTACGGCGTGGACTACCAGGGTATCTA	9	9	9
TCGGAACTTACCCGACAAGGAATTTCGCTAC	9	9	9
TCGCTCGGCGTCCTGCCTCGCGTCCCCCTCC	9	9	9
TCGCTACCTTAGGACCGTTATAGTTACGGCC	9	9	9
TCGAATTAAACCACATGCTCCACCGCTTGTG	9	9	9
TCCTCACAGGGGGAGACCCCCAACTACTTTC	9	9	9
TCCTATCCTCACAGGGGGAGACCCCCAACTA	9	9	9
TCCTAAGGTAGCGAAATTCCTTGTCGGGTAA	9	9	9
TCCCTCGCTCCGGCGCCGCTCCGGGGGCACG	9	9	9
TCAGCAGCCTGACCAGCAATCGCTTGGCAGC	9	9	9
TCACAGGGGGAGACCCCCAACTACTTTCGGC	9	9	9
TATCTAATCCTGTTTGCTCCCCACGCTTTCG	9	9	9
TATCCTCACAGGGGGAGACCCCCAACTACTT	9	9	9
TAGGACCGTTATAGTTACGGCCGCCGTTTAC	9	9	9
TAGCGAAATTCCTTGTCGGGTAAGTTCCGAC	9	9	9
TACGGCGTGGACTACCAGGGTATCTAATCCT	9	9	9
TACCTTAGGACCGTTATAGTTACGGCCGCCG	9	9	9
TACCCGACAAGGAATTTCGCTACCTTAGGAC	9	9	9
TACCAGGGTATCTAATCCTGTTTGCTCCCCA	9	9	9
TAAGGTAGCGAAATTCCTTGTCGGGTAAGTT	9	9	9
TAAGGAGACTGCCGGTGACAAACCGGAGGAA	9	9	9
TAACCCAACATCTCACGACACGAGCTGACGA	9	9	9
GTTTACGGCGTGGACTACCAGGGTATCTAAT	9	9	9
GTTTAATTCGAAGCAACGCGAAGAACCTTAC	9	9	9
GTTGCTTCGAATTAAACCACATGCTCCACCG	9	9	9
GTGGTTTAATTCGAAGCAACGCGAAGAACCT	9	9	9
GTGGACTACCAGGGTATCTAATCCTGTTTGC	9	9	9
GTGACAAACCGGAGGAAGGTGGGGATGACGT	9	9	9
GTCGTCCGAAAACCGCTCACACTTTTCGGCA	9	9	9
GTCGGAACTTACCCGACAAGGAATTTCGCTA	9	9	9
GTCGACAATGCCGGCGACAGCGTCACCGAGA	9	9	9
GTCCTATCCTCACAGGGGGAGACCCCCAACT	9	9	9
GTCCTAAGGTAGCGAAATTCCTTGTCGGGTA	9	9	9
GTATCTAATCCTGTTTGCTCCCCACGCTTTC	9	9	9
GTAGCGAAATTCCTTGTCGGGTAAGTTCCGA	9	9	9
GGTTTAATTCGAAGCAACGCGAAGAACCTTA	9	9	9
GGTGACAAACCGGAGGAAGGTGGGGATGACG	9	9	9
GGTCGGAACTTACCCGACAAGGAATTTCGCT	9	9	9
GGTCCTAAGGTAGCGAAATTCCTTGTCGGGT	9	9	9
GGTATCTAATCCTGTTTGCTCCCCACGCTTT	9	9	9
GGTAGCGAAATTCCTTGTCGGGTAAGTTCCG	9	9	9
GGGTATCTAATCCTGTTTGCTCCCCACGCTT	9	9	9
GGGGGAGACCCCCAACTACTTTCGGCGCTGA	9	9	9
GGGGAGACCCCCAACTACTTTCGGCGCTGAA	9	9	9
GGGCACTCTAAGGAGACTGCCGGTGACAAAC	9	9	9
GGGAGGGAACCCGGAGCGAAGCGCAGGGCCG	9	9	9
GGGAGACCCCCAACTACTTTCGGCGCTGAAG	9	9	9
GGGACTTAACCCAACATCTCACGACACGAGC	9	9	9
GGGAACCCGGAGCGAAGCGCAGGGCCGGATG	9	9	9
GGCGTGGACTACCAGGGTATCTAATCCTGTT	9	9	9
GGCGGACTGTAAGAATGCCGCCAACGCACTG	9	9	9
GGCGCAAGCTGATCTTCGTCGACGAAACCGC	9	9	9
GGCGAGCTATACGCTTGGCGCCAATGTCGAG	9	9	9
GGCAGCGCCTTGCGGTCCAGCTTGCCGTTGG	9	9	9
GGCACTCTAAGGAGACTGCCGGTGACAAACC	9	9	9
GGAGGGAACCCGGAGCGAAGCGCAGGGCCGG	9	9	9
GGAGCGAAGCGCAGGGCCGGATGAGGGGGTG	9	9	9
GGAGCATGTGGTTTAATTCGAAGCAACGCGA	9	9	9
GGAGACTGCCGGTGACAAACCGGAGGAAGGT	9	9	9
GGACTTAACCCAACATCTCACGACACGAGCT	9	9	9
GGACTGTAAGAATGCCGCCAACGCACTGGCC	9	9	9
GGACTACCAGGGTATCTAATCCTGTTTGCTC	9	9	9
GGAATTTCGCTACCTTAGGACCGTTATAGTT	9	9	9
GGAACTTACCCGACAAGGAATTTCGCTACCT	9	9	9
GGAACCCGGAGCGAAGCGCAGGGCCGGATGA	9	9	9
GCTTCGAATTAAACCACATGCTCCACCGCTT	9	9	9
GCTCGGCGTCCTGCCTCGCGTCCCCCTCCGC	9	9	9
GCTATACGCTTGGCGCCAATGTCGAGAACCT	9	9	9
GCTACCTTAGGACCGTTATAGTTACGGCCGC	9	9	9
GCGTTGCTTCGAATTAAACCACATGCTCCAC	9	9	9
GCGTGGACTACCAGGGTATCTAATCCTGTTT	9	9	9
GCGGACTGTAAGAATGCCGCCAACGCACTGG	9	9	9
GCGCCGCGCGTCTTTTCAGACGCGCAAAGGA	9	9	9
GCGCAGGGCCGGATGAGGGGGTGGCCTTCTT	9	9	9
GCGCAAGCTGATCTTCGTCGACGAAACCGCC	9	9	9
GCGAGCTATACGCTTGGCGCCAATGTCGAGA	9	9	9
GCGAAGCGCAGGGCCGGATGAGGGGGTGGCC	9	9	9
GCCGGTGACAAACCGGAGGAAGGTGGGGATG	9	9	9
GCCGCGCGTCTTTTCAGACGCGCAAAGGACG	9	9	9
GCATGTGGTTTAATTCGAAGCAACGCGAAGA	9	9	9
GCAGGGCCGGATGAGGGGGTGGCCTTCTTTT	9	9	9
GCACTCTAAGGAGACTGCCGGTGACAAACCG	9	9	9
GCAAGCTGATCTTCGTCGACGAAACCGCCGC	9	9	9
GATGTCGTCCGAAAACCGCTCACACTTTTCG	9	9	9
GAGGGAACCCGGAGCGAAGCGCAGGGCCGGA	9	9	9
GAGCTATACGCTTGGCGCCAATGTCGAGAAC	9	9	9
GAGCGAAGCGCAGGGCCGGATGAGGGGGTGG	9	9	9
GAGCATGTGGTTTAATTCGAAGCAACGCGAA	9	9	9
GAGACTGCCGGTGACAAACCGGAGGAAGGTG	9	9	9
GACTTAACCCAACATCTCACGACACGAGCTG	9	9	9
GACTGCCGGTGACAAACCGGAGGAAGGTGGG	9	9	9
GACTCGCTCGGCGTCCTGCCTCGCGTCCCCC	9	9	9
GACTACCAGGGTATCTAATCCTGTTTGCTCC	9	9	9
GACCGATAGTGAACCAGTACCGTGAGGGAAA	9	9	9
GACAAGGAATTTCGCTACCTTAGGACCGTTA	9	9	9
GACAAACCGGAGGAAGGTGGGGATGACGTCA	9	9	9
GAATTTCGCTACCTTAGGACCGTTATAGTTA	9	9	9
GAATTAAACCACATGCTCCACCGCTTGTGCG	9	9	9
GAAGCGCAGGGCCGGATGAGGGGGTGGCCTT	9	9	9
GAACTTACCCGACAAGGAATTTCGCTACCTT	9	9	9
GAACCCGGAGCGAAGCGCAGGGCCGGATGAG	9	9	9
GAAAAGTGTGAGCGGTTTTCGGACGACATCA	9	9	9
GAAAAAGTGACTCGGCCGGGGGGCCGAAACA	9	9	9
CTTCGAATTAAACCACATGCTCCACCGCTTG	9	9	9
CTTAGGACCGTTATAGTTACGGCCGCCGTTT	9	9	9
CTTACCCGACAAGGAATTTCGCTACCTTAGG	9	9	9
CTTAACCCAACATCTCACGACACGAGCTGAC	9	9	9
CTGCCGGTGACAAACCGGAGGAAGGTGGGGA	9	9	9
CTGCCAAGCGATTGCTGGTCAGGCTGCTGAA	9	9	9
CTCTAAGGAGACTGCCGGTGACAAACCGGAG	9	9	9
CTCGCTCGGCGTCCTGCCTCGCGTCCCCCTC	9	9	9
CTCACAGGGGGAGACCCCCAACTACTTTCGG	9	9	9
CTATCCTCACAGGGGGAGACCCCCAACTACT	9	9	9
CTACCTTAGGACCGTTATAGTTACGGCCGCC	9	9	9
CTACCAGGGTATCTAATCCTGTTTGCTCCCC	9	9	9
CTAAGGTAGCGAAATTCCTTGTCGGGTAAGT	9	9	9
CTAAGGAGACTGCCGGTGACAAACCGGAGGA	9	9	9
CGTTTACGGCGTGGACTACCAGGGTATCTAA	9	9	9
CGTTGCTTCGAATTAAACCACATGCTCCACC	9	9	9
CGTGGACTACCAGGGTATCTAATCCTGTTTG	9	9	9
CGTCGACAATGCCGGCGACAGCGTCACCGAG	9	9	9
CGTCCTATCCTCACAGGGGGAGACCCCCAAC	9	9	9
CGGTGACAAACCGGAGGAAGGTGGGGATGAC	9	9	9
CGGTCCTAAGGTAGCGAAATTCCTTGTCGGG	9	9	9
CGGGACTTAACCCAACATCTCACGACACGAG	9	9	9
CGGCGTGGACTACCAGGGTATCTAATCCTGT	9	9	9
CGGCGGACTGTAAGAATGCCGCCAACGCACT	9	9	9
CGGAGCGAAGCGCAGGGCCGGATGAGGGGGT	9	9	9
CGGACTGTAAGAATGCCGCCAACGCACTGGC	9	9	9
CGGAACTTACCCGACAAGGAATTTCGCTACC	9	9	9
CGCTCGGCGTCCTGCCTCGCGTCCCCCTCCG	9	9	9
CGCTACCTTAGGACCGTTATAGTTACGGCCG	9	9	9
CGCGTTGCTTCGAATTAAACCACATGCTCCA	9	9	9
CGCCGCGCGTCTTTTCAGACGCGCAAAGGAC	9	9	9
CGCCGCCGCCGCCGCCGCCGCCGCCGCCGCC	9	9	9
CGCAGGGCCGGATGAGGGGGTGGCCTTCTTT	9	9	9
CGCAAGCTGATCTTCGTCGACGAAACCGCCG	9	9	9
CGAGCTATACGCTTGGCGCCAATGTCGAGAA	9	9	9
CGACAAGGAATTTCGCTACCTTAGGACCGTT	9	9	9
CGAATTAAACCACATGCTCCACCGCTTGTGC	9	9	9
CGAAGCGCAGGGCCGGATGAGGGGGTGGCCT	9	9	9
CCTTAGGACCGTTATAGTTACGGCCGCCGTT	9	9	9
CCTCGCTCCGGCGCCGCTCCGGGGGCACGTC	9	9	9
CCTCACAGGGGGAGACCCCCAACTACTTTCG	9	9	9
CCTATCCTCACAGGGGGAGACCCCCAACTAC	9	9	9
CCTAAGGTAGCGAAATTCCTTGTCGGGTAAG	9	9	9
CCGGTGACAAACCGGAGGAAGGTGGGGATGA	9	9	9
CCGGAGCGAAGCGCAGGGCCGGATGAGGGGG	9	9	9
CCGCGCGTCTTTTCAGACGCGCAAAGGACGC	9	9	9
CCGCCGCCGCCGCCGCCGCCGCCGCCGCCGC	9	9	9
CCGATAGTGAACCAGTACCGTGAGGGAAAGG	9	9	9
CCGACAAGGAATTTCGCTACCTTAGGACCGT	9	9	9
CCCTCGCTCCGGCGCCGCTCCGGGGGCACGT	9	9	9
CCCGGAGCGAAGCGCAGGGCCGGATGAGGGG	9	9	9
CCCGACAAGGAATTTCGCTACCTTAGGACCG	9	9	9
CCAGGGTATCTAATCCTGTTTGCTCCCCACG	9	9	9
CATGTGGTTTAATTCGAAGCAACGCGAAGAA	9	9	9
CATCGTTTACGGCGTGGACTACCAGGGTATC	9	9	9
CAGGGTATCTAATCCTGTTTGCTCCCCACGC	9	9	9
CAGGGGGAGACCCCCAACTACTTTCGGCGCT	9	9	9
CACTCTAAGGAGACTGCCGGTGACAAACCGG	9	9	9
CACGGCGGACTGTAAGAATGCCGCCAACGCA	9	9	9
CACAGGGGGAGACCCCCAACTACTTTCGGCG	9	9	9
CAAGGAATTTCGCTACCTTAGGACCGTTATA	9	9	9
CAAGAAAAAGTGACTCGGCCGGGGGGCCGAA	9	9	9
ATTTCGCTACCTTAGGACCGTTATAGTTACG	9	9	9
ATTAAACCACATGCTCCACCGCTTGTGCGGG	9	9	9
ATGTGGTTTAATTCGAAGCAACGCGAAGAAC	9	9	9
ATGTCGTCCGAAAACCGCTCACACTTTTCGG	9	9	9
ATCTAATCCTGTTTGCTCCCCACGCTTTCGC	9	9	9
ATCGTTTACGGCGTGGACTACCAGGGTATCT	9	9	9
ATCCTCACAGGGGGAGACCCCCAACTACTTT	9	9	9
AGGTAGCGAAATTCCTTGTCGGGTAAGTTCC	9	9	9
AGGGTATCTAATCCTGTTTGCTCCCCACGCT	9	9	9
AGGGGGAGACCCCCAACTACTTTCGGCGCTG	9	9	9
AGGGAGGGAACCCGGAGCGAAGCGCAGGGCC	9	9	9
AGGGAACCCGGAGCGAAGCGCAGGGCCGGAT	9	9	9
AGGAGACTGCCGGTGACAAACCGGAGGAAGG	9	9	9
AGGAATTTCGCTACCTTAGGACCGTTATAGT	9	9	9
AGCTATACGCTTGGCGCCAATGTCGAGAACC	9	9	9
AGCGCAGGGCCGGATGAGGGGGTGGCCTTCT	9	9	9
AGCGAAGCGCAGGGCCGGATGAGGGGGTGGC	9	9	9
AGCGAAATTCCTTGTCGGGTAAGTTCCGACC	9	9	9
AGCATGTGGTTTAATTCGAAGCAACGCGAAG	9	9	9
AGACTGCCGGTGACAAACCGGAGGAAGGTGG	9	9	9
AGAAAAAGTGACTCGGCCGGGGGGCCGAAAC	9	9	9
ACTTACCCGACAAGGAATTTCGCTACCTTAG	9	9	9
ACTTAACCCAACATCTCACGACACGAGCTGA	9	9	9
ACTGCCGGTGACAAACCGGAGGAAGGTGGGG	9	9	9
ACTCTAAGGAGACTGCCGGTGACAAACCGGA	9	9	9
ACTCGCTCGGCGTCCTGCCTCGCGTCCCCCT	9	9	9
ACTACCAGGGTATCTAATCCTGTTTGCTCCC	9	9	9
ACGGCGTGGACTACCAGGGTATCTAATCCTG	9	9	9
ACGGCGGACTGTAAGAATGCCGCCAACGCAC	9	9	9
ACCTTAGGACCGTTATAGTTACGGCCGCCGT	9	9	9
ACCGATAGTGAACCAGTACCGTGAGGGAAAG	9	9	9
ACCCGGAGCGAAGCGCAGGGCCGGATGAGGG	9	9	9
ACCCGACAAGGAATTTCGCTACCTTAGGACC	9	9	9
ACCCAACATCTCACGACACGAGCTGACGACA	9	9	9
ACCAGGGTATCTAATCCTGTTTGCTCCCCAC	9	9	9
ACAGGGGGAGACCCCCAACTACTTTCGGCGC	9	9	9
ACAAGGAATTTCGCTACCTTAGGACCGTTAT	9	9	9
ACAAGAAAAAGTGACTCGGCCGGGGGGCCGA	9	9	9
ACAAACCGGAGGAAGGTGGGGATGACGTCAA	9	9	9
AATTTCGCTACCTTAGGACCGTTATAGTTAC	9	9	9
AATTAAACCACATGCTCCACCGCTTGTGCGG	9	9	9
AAGGTAGCGAAATTCCTTGTCGGGTAAGTTC	9	9	9
AAGGAGACTGCCGGTGACAAACCGGAGGAAG	9	9	9
AAGGAATTTCGCTACCTTAGGACCGTTATAG	9	9	9
AAGCGCAGGGCCGGATGAGGGGGTGGCCTTC	9	9	9
AAGAAAAAGTGACTCGGCCGGGGGGCCGAAA	9	9	9
AACTTACCCGACAAGGAATTTCGCTACCTTA	9	9	9
AACCCGGAGCGAAGCGCAGGGCCGGATGAGG	9	9	9
AACCCAACATCTCACGACACGAGCTGACGAC	9	9	9
AAAGTGTGAGCGGTTTTCGGACGACATCATG	9	9	9
AAACCGCTCACACTTTTCGGCATCATGCTCT	9	9	9
AAAAGTGTGAGCGGTTTTCGGACGACATCAT	9	9	9
AAAAGTGACTCGGCCGGGGGGCCGAAACAGG	9	9	9
AAAAAGTGACTCGGCCGGGGGGCCGAAACAG	9	9	9
TTTTCCAGTGGCCGTGGGGGATCGCGGCCCG	8	8	8
TTTGATATAGCTCTTTAAAAATGACGAAGCT	8	8	8
TTTCTCAGCAGTGCCTTGAGCTTGGAGAAGG	8	8	8
TTTCGTCGACGAAGATCAGCTTGCGCCAATC	8	8	8
TTTCGGACTGCTGAAAAGACCGAGATGAAAC	8	8	8
TTTCGATTGGCGCAAGCTGATCTTCGTCGAC	8	8	8
TTTCCAGTGGCCGTGGGGGATCGCGGCCCGG	8	8	8
TTTCCACCGCAGATCATCGCCCGTGCGGTCT	8	8	8
TTTAAAAATGACGAAGCTTGCGCTTCATTCA	8	8	8
TTGTGGGCCGGCAGGTTGTCCATCACCACGA	8	8	8
TTGTGGCTGGCCGTGCCGTCGAGCGAGCTGA	8	8	8
TTGTCGCGGTTGCCGTCGAGGGTCAGGTCGC	8	8	8
TTGTCGAGCGTATAGGTCCAGCTGCCGCTGG	8	8	8
TTGTCCATCACCACGATATCGCCGGGCGTCA	8	8	8
TTGGCGCAAGCTGATCTTCGTCGACGAAACC	8	8	8
TTGCTCTTCCTGGTCATTTCGGTTCTCCTCT	8	8	8
TTGCGCCAATCGAAACCGGACTGCTCCTCGA	8	8	8
TTGCCGGAGGCATTCGGATCGCCGCTGCCGG	8	8	8
TTGCATGTATTAGGCACGCCGCCAGCGTTCG	8	8	8
TTGCAAACCTCCGACGGATCGAAAGCCCTGC	8	8	8
TTGATATAGCTCTTTAAAAATGACGAAGCTT	8	8	8
TTGAGGGAGGCCGGGGCGGCAAACGCCGCCT	8	8	8
TTGAGCGCCTGCGTCGCGGCCCGGTTATTGT	8	8	8
TTGAAGGTGAAGCTGCCATAGATGCCGTTGA	8	8	8
TTCTTCAGCAGCCTGACCAGCAATCGCTTGG	8	8	8
TTCTCAGCAGTGCCTTGAGCTTGGAGAAGGC	8	8	8
TTCGTCGACGAAGATCAGCTTGCGCCAATCG	8	8	8
TTCGTCCTGAGCCAGGATCAAACTCTCCAAA	8	8	8
TTCGGATCGCCGCTGCCGGCCGCACCCGCCT	8	8	8
TTCGGACTGCTGAAAAGACCGAGATGAAACG	8	8	8
TTCGATTGGCGCAAGCTGATCTTCGTCGACG	8	8	8
TTCCCTCGCTCCGGCGCCGCTCCGGGGGCAC	8	8	8
TTCCAGTGGCCGTGGGGGATCGCGGCCCGGC	8	8	8
TTCCACCGCAGATCATCGCCCGTGCGGTCTG	8	8	8
TTCAGCGCCGAAAGTAGTTGGGGGTCTCCCC	8	8	8
TTCAGCAGCCTGACCAGCAATCGCTTGGCAG	8	8	8
TTATTGTCGAGCGTATAGGTCCAGCTGCCGC	8	8	8
TTAGGCACGCCGCCAGCGTTCGTCCTGAGCC	8	8	8
TTAAAAATGACGAAGCTTGCGCTTCATTCAA	8	8	8
TGTTGTGGCTGGCCGTGCCGTCGAGCGAGCT	8	8	8
TGTGGGCCGGCAGGTTGTCCATCACCACGAT	8	8	8
TGTGGCTGGCCGTGCCGTCGAGCGAGCTGAC	8	8	8
TGTGGCTCCTGCGCCTTCGATGGCCTGGCGT	8	8	8
TGTCGCTGACGGCGTCGCCCTGGTTGAGCGC	8	8	8
TGTCGAGCGTATAGGTCCAGCTGCCGCTGGC	8	8	8
TGTCCATCACCACGATATCGCCGGGCGTCAG	8	8	8
TGTATTAGGCACGCCGCCAGCGTTCGTCCTG	8	8	8
TGGTTTTCCAGTGGCCGTGGGGGATCGCGGC	8	8	8
TGGTTGAGCGCCTGCGTCGCGGCCCGGTTAT	8	8	8
TGGTGCGGCGCGACGAAAAGATTTCGGACTG	8	8	8
TGGTGATGGACAACCTGCCGGCCCACAAGGT	8	8	8
TGGGGGATCGCGGCCCGGCAGCGCTCGCCGC	8	8	8
TGGGCCGGCAGGTTGTCCATCACCACGATAT	8	8	8
TGGCTGGCCGTGCCGTCGAGCGAGCTGACGC	8	8	8
TGGCTCCTGCGCCTTCGATGGCCTGGCGTAC	8	8	8
TGGCGGCATTGAAGGTGAAGCTGCCATAGAT	8	8	8
TGGCGACGACGATGTTGTGGCTGGCCGTGCC	8	8	8
TGGCCGTGGGGGATCGCGGCCCGGCAGCGCT	8	8	8
TGGCCGTGCCGTCGAGCGAGCTGACGCTCAG	8	8	8
TGGATCGAGGAGCAGTCCGGTTTCGATTGGC	8	8	8
TGGAAAACCACGACCTTTACCGCCGGCCTGC	8	8	8
TGCTGAAAAGACCGAGATGAAACGTTGCAAA	8	8	8
TGCTCTTCCTGGTCATTTCGGTTCTCCTCTC	8	8	8
TGCGTCGCGGCCCGGTTATTGTCGAGCGTAT	8	8	8
TGCGGCGCGACGAAAAGATTTCGGACTGCTG	8	8	8
TGCGCCAATCGAAACCGGACTGCTCCTCGAT	8	8	8
TGCGCAATCGCCTCGCCAATGCTCTGCCACA	8	8	8
TGCCTTGAGCTTGGAGAAGGCCATCTCGATC	8	8	8
TGCCGTTGAGGGAGGCCGGGGCGGCAAACGC	8	8	8
TGCCGTCGAGCGAGCTGACGCTCAGCGTGTC	8	8	8
TGCCGTCGACAATGCCGGCGACAGCGTCACC	8	8	8
TGCCGGGCCGCGATCCCCCACGGCCACTGGA	8	8	8
TGCCGGCCGCACCCGCCTCGACCGTCGCCCG	8	8	8
TGCCGGAGGCATTCGGATCGCCGCTGCCGGC	8	8	8
TGCCGCTGGCGGCATTGAAGGTGAAGCTGCC	8	8	8
TGCCCGACATAGGCCAGGAAGACCGGGCCGT	8	8	8
TGCCATAGATGCCGTTGAGGGAGGCCGGGGC	8	8	8
TGCATGTATTAGGCACGCCGCCAGCGTTCGT	8	8	8
TGCAGCCGAGCAGCAACGGCCGGACGTCCAG	8	8	8
TGCAAACCTCCGACGGATCGAAAGCCCTGCA	8	8	8
TGATGGCGACGACGATGTTGTGGCTGGCCGT	8	8	8
TGATCGGCGGGGCGGGGGACGACATCTATGC	8	8	8
TGATATAGCTCTTTAAAAATGACGAAGCTTG	8	8	8
TGAGGGAGGCCGGGGCGGCAAACGCCGCCTC	8	8	8
TGAGCGCCTGCGTCGCGGCCCGGTTATTGTC	8	8	8
TGAGCCAGGATCAAACTCTCCAAAGAATTTG	8	8	8
TGACGGCGTCGCCCTGGTTGAGCGCCTGCGT	8	8	8
TGACGCTCAGCGTGTCGCTGACGGCGTCGCC	8	8	8
TGACGCCCGGCGATATCGTGGTGATGGACAA	8	8	8
TGACCGTCGCATCGACGACGATCGAAGCCGC	8	8	8
TGACCGTCAGCTTGCCGGAGGCATTCGGATC	8	8	8
TGAAGGTGAAGCTGCCATAGATGCCGTTGAG	8	8	8
TGAAGCTGCCATAGATGCCGTTGAGGGAGGC	8	8	8
TGAACGGCCCGGTCTTCCTGGCCTATGTCGG	8	8	8
TGAAACGTTGCAAACCTCCGACGGATCGAAA	8	8	8
TGAAAAGACCGAGATGAAACGTTGCAAACCT	8	8	8
TCTTTAAAAATGACGAAGCTTGCGCTTCATT	8	8	8
TCTTCAGCAGCCTGACCAGCAATCGCTTGGC	8	8	8
TCTGGTGCGGCGCGACGAAAAGATTTCGGAC	8	8	8
TCTCCAAAGAATTTGATATAGCTCTTTAAAA	8	8	8
TCTCAGCAGTGCCTTGAGCTTGGAGAAGGCC	8	8	8
TCTATGCCGTCGACAATGCCGGCGACAGCGT	8	8	8
TCGTGGTTTTCCAGTGGCCGTGGGGGATCGC	8	8	8
TCGTGGTGATGGACAACCTGCCGGCCCACAA	8	8	8
TCGTCGGTGACCGTCGCATCGACGACGATCG	8	8	8
TCGTCGACGAAGATCAGCTTGCGCCAATCGA	8	8	8
TCGTCGACATCGCTGACCGTCAGCTTGCCGG	8	8	8
TCGTCCTGAGCCAGGATCAAACTCTCCAAAG	8	8	8
TCGGTGACCGTCGCATCGACGACGATCGAAG	8	8	8
TCGGCGGGGCGGGGGACGACATCTATGCCGT	8	8	8
TCGGATCGCCGCTGCCGGCCGCACCCGCCTC	8	8	8
TCGGACTGCTGAAAAGACCGAGATGAAACGT	8	8	8
TCGCTGACGGCGTCGCCCTGGTTGAGCGCCT	8	8	8
TCGCTGACCGTCAGCTTGCCGGAGGCATTCG	8	8	8
TCGCGGCCCGGTTATTGTCGAGCGTATAGGT	8	8	8
TCGCGGCCCGGCAGCGCTCGCCGCGAGGGGC	8	8	8
TCGCCGTCGTCGACATCGCTGACCGTCAGCT	8	8	8
TCGCCGCTGCCGGCCGCACCCGCCTCGACCG	8	8	8
TCGCCCTGGTTGAGCGCCTGCGTCGCGGCCC	8	8	8
TCGCCCGTGCGGTCTGGCTGTATTTCCGGTT	8	8	8
TCGCCCGATCGTCGGTGACCGTCGCATCGAC	8	8	8
TCGCATCGACGACGATCGAAGCCGCATCGTT	8	8	8
TCGATTGGCGCAAGCTGATCTTCGTCGACGA	8	8	8
TCGAGGAGCAGTCCGGTTTCGATTGGCGCAA	8	8	8
TCGAGCGTATAGGTCCAGCTGCCGCTGGCGG	8	8	8
TCGAGCGAGCTGACGCTCAGCGTGTCGCTGA	8	8	8
TCGACGACGATCGAAGCCGCATCGTTGGCGC	8	8	8
TCGACGAAGATCAGCTTGCGCCAATCGAAAC	8	8	8
TCGACCGTCGCCCGATCGTCGGTGACCGTCG	8	8	8
TCGACATCGCTGACCGTCAGCTTGCCGGAGG	8	8	8
TCGAAACCGGACTGCTCCTCGATCCATCCCT	8	8	8
TCCTGAGCCAGGATCAAACTCTCCAAAGAAT	8	8	8
TCCGGTTTCGATTGGCGCAAGCTGATCTTCG	8	8	8
TCCGGCCCTGCGCTTCGCTCCGGGTTCCCTC	8	8	8
TCCGCGCCGCCGCCTTTCTCAGCAGTGCCTT	8	8	8
TCCGCCGTGTCGGGCCATTTGCTCAGCGCGT	8	8	8
TCCCCCACGGCCACTGGAAAACCACGACCTT	8	8	8
TCCAGTGGCCGTGGGGGATCGCGGCCCGGCA	8	8	8
TCCAGCTGCCGCTGGCGGCATTGAAGGTGAA	8	8	8
TCCACCGCAGATCATCGCCCGTGCGGTCTGG	8	8	8
TCCAAAGAATTTGATATAGCTCTTTAAAAAT	8	8	8
TCATCGCCCGTGCGGTCTGGCTGTATTTCCG	8	8	8
TCATCCGGCCCTGCGCTTCGCTCCGGGTTCC	8	8	8
TCAGCTTGCGCCAATCGAAACCGGACTGCTC	8	8	8
TCAGCTTGCCGGAGGCATTCGGATCGCCGCT	8	8	8
TCAGCGTGTCGCTGACGGCGTCGCCCTGGTT	8	8	8
TCAGCGCCGAAAGTAGTTGGGGGTCTCCCCC	8	8	8
TCAGCAGTGCCTTGAGCTTGGAGAAGGCCAT	8	8	8
TCACTTTCTCTTTGCTCGCGCGAAAGAGAAA	8	8	8
TCAACGCGCTGAGCAAATGGCCCGACACGGC	8	8	8
TCAAACTCTCCAAAGAATTTGATATAGCTCT	8	8	8
TATTGTCGAGCGTATAGGTCCAGCTGCCGCT	8	8	8
TATTAGGCACGCCGCCAGCGTTCGTCCTGAG	8	8	8
TATGCCGTCGACAATGCCGGCGACAGCGTCA	8	8	8
TATCGTGGTGATGGACAACCTGCCGGCCCAC	8	8	8
TATAGGTCCAGCTGCCGCTGGCGGCATTGAA	8	8	8
TATAGCTCTTTAAAAATGACGAAGCTTGCGC	8	8	8
TAGTTGGGGGTCTCCCCCTGTGAGGATAGGA	8	8	8
TAGGTCCAGCTGCCGCTGGCGGCATTGAAGG	8	8	8
TAGGCCAGGAAGACCGGGCCGTTCATGGCGC	8	8	8
TAGGCACGCCGCCAGCGTTCGTCCTGAGCCA	8	8	8
TAGCTCTTTAAAAATGACGAAGCTTGCGCTT	8	8	8
TAGCGCAGTGTGGCTCCTGCGCCTTCGATGG	8	8	8
TAGATGCCGTTGAGGGAGGCCGGGGCGGCAA	8	8	8
TACGCCAGGCCATCGAAGGCGCAGGAGCCAC	8	8	8
TACCAGAACCTGCCCGACATAGGCCAGGAAG	8	8	8
TACAGCGCCGCGCGTCTTTTCAGACGCGCAA	8	8	8
TAAAGGTCGTGGTTTTCCAGTGGCCGTGGGG	8	8	8
TAAAAATGACGAAGCTTGCGCTTCATTCAAA	8	8	8
GTTTTCCAGTGGCCGTGGGGGATCGCGGCCC	8	8	8
GTTTCGTCGACGAAGATCAGCTTGCGCCAAT	8	8	8
GTTTCGATTGGCGCAAGCTGATCTTCGTCGA	8	8	8
GTTGTGGCTGGCCGTGCCGTCGAGCGAGCTG	8	8	8
GTTGTCGCGGTTGCCGTCGAGGGTCAGGTCG	8	8	8
GTTGTCCATCACCACGATATCGCCGGGCGTC	8	8	8
GTTGGGGGTCTCCCCCTGTGAGGATAGGACG	8	8	8
GTTGCTCTTCCTGGTCATTTCGGTTCTCCTC	8	8	8
GTTGCAAACCTCCGACGGATCGAAAGCCCTG	8	8	8
GTTGAGGGAGGCCGGGGCGGCAAACGCCGCC	8	8	8
GTTGAGCGCCTGCGTCGCGGCCCGGTTATTG	8	8	8
GTTCGTCCTGAGCCAGGATCAAACTCTCCAA	8	8	8
GTTATTGTCGAGCGTATAGGTCCAGCTGCCG	8	8	8
GTGTGGCTCCTGCGCCTTCGATGGCCTGGCG	8	8	8
GTGTCGCTGACGGCGTCGCCCTGGTTGAGCG	8	8	8
GTGGTTTTCCAGTGGCCGTGGGGGATCGCGG	8	8	8
GTGGTGATGGACAACCTGCCGGCCCACAAGG	8	8	8
GTGGGGGATCGCGGCCCGGCAGCGCTCGCCG	8	8	8
GTGGGCCGGCAGGTTGTCCATCACCACGATA	8	8	8
GTGGCTGGCCGTGCCGTCGAGCGAGCTGACG	8	8	8
GTGGCTCCTGCGCCTTCGATGGCCTGGCGTA	8	8	8
GTGGCCGTGGGGGATCGCGGCCCGGCAGCGC	8	8	8
GTGCGGCGCGACGAAAAGATTTCGGACTGCT	8	8	8
GTGCCTTGAGCTTGGAGAAGGCCATCTCGAT	8	8	8
GTGCCGTCGAGCGAGCTGACGCTCAGCGTGT	8	8	8
GTGATGGCGACGACGATGTTGTGGCTGGCCG	8	8	8
GTGATGGACAACCTGCCGGCCCACAAGGTGG	8	8	8
GTGACCGTCGCATCGACGACGATCGAAGCCG	8	8	8
GTGAAGCTGCCATAGATGCCGTTGAGGGAGG	8	8	8
GTCGTGGTTTTCCAGTGGCCGTGGGGGATCG	8	8	8
GTCGTCGACATCGCTGACCGTCAGCTTGCCG	8	8	8
GTCGGTGACCGTCGCATCGACGACGATCGAA	8	8	8
GTCGCTGACGGCGTCGCCCTGGTTGAGCGCC	8	8	8
GTCGCGGCCCGGTTATTGTCGAGCGTATAGG	8	8	8
GTCGCCCTGGTTGAGCGCCTGCGTCGCGGCC	8	8	8
GTCGCCCGATCGTCGGTGACCGTCGCATCGA	8	8	8
GTCGCATCGACGACGATCGAAGCCGCATCGT	8	8	8
GTCGAGCGTATAGGTCCAGCTGCCGCTGGCG	8	8	8
GTCGAGCGAGCTGACGCTCAGCGTGTCGCTG	8	8	8
GTCGACGAAGATCAGCTTGCGCCAATCGAAA	8	8	8
GTCGACATCGCTGACCGTCAGCTTGCCGGAG	8	8	8
GTCCTGAGCCAGGATCAAACTCTCCAAAGAA	8	8	8
GTCCGGTTTCGATTGGCGCAAGCTGATCTTC	8	8	8
GTCCGCGCCGCCGCCTTTCTCAGCAGTGCCT	8	8	8
GTCCGCCGTGTCGGGCCATTTGCTCAGCGCG	8	8	8
GTCCAGCTGCCGCTGGCGGCATTGAAGGTGA	8	8	8
GTCAGCTTGCCGGAGGCATTCGGATCGCCGC	8	8	8
GTCACTTTCTCTTTGCTCGCGCGAAAGAGAA	8	8	8
GTATTAGGCACGCCGCCAGCGTTCGTCCTGA	8	8	8
GTATAGGTCCAGCTGCCGCTGGCGGCATTGA	8	8	8
GTAGTTGGGGGTCTCCCCCTGTGAGGATAGG	8	8	8
GTAGCGCAGTGTGGCTCCTGCGCCTTCGATG	8	8	8
GTACGCCAGGCCATCGAAGGCGCAGGAGCCA	8	8	8
GTACCAGAACCTGCCCGACATAGGCCAGGAA	8	8	8
GTAAAGGTCGTGGTTTTCCAGTGGCCGTGGG	8	8	8
GGTTTTCCAGTGGCCGTGGGGGATCGCGGCC	8	8	8
GGTTTCGTCGACGAAGATCAGCTTGCGCCAA	8	8	8
GGTTTCGATTGGCGCAAGCTGATCTTCGTCG	8	8	8
GGTTGTCCATCACCACGATATCGCCGGGCGT	8	8	8
GGTTGCTCTTCCTGGTCATTTCGGTTCTCCT	8	8	8
GGTTGAGCGCCTGCGTCGCGGCCCGGTTATT	8	8	8
GGTTCCCTTTGAGCCTGCGGATGGTCGAGGA	8	8	8
GGTTATTGTCGAGCGTATAGGTCCAGCTGCC	8	8	8
GGTGCGGCGCGACGAAAAGATTTCGGACTGC	8	8	8
GGTGATGGCGACGACGATGTTGTGGCTGGCC	8	8	8
GGTGATGGACAACCTGCCGGCCCACAAGGTG	8	8	8
GGTGACCGTCGCATCGACGACGATCGAAGCC	8	8	8
GGTGAAGCTGCCATAGATGCCGTTGAGGGAG	8	8	8
GGTCGTGGTTTTCCAGTGGCCGTGGGGGATC	8	8	8
GGTCCGCGCCGCCGCCTTTCTCAGCAGTGCC	8	8	8
GGTCCAGCTGCCGCTGGCGGCATTGAAGGTG	8	8	8
GGTACCAGAACCTGCCCGACATAGGCCAGGA	8	8	8
GGTAAAGGTCGTGGTTTTCCAGTGGCCGTGG	8	8	8
GGGTTGCTCTTCCTGGTCATTTCGGTTCTCC	8	8	8
GGGTACCAGAACCTGCCCGACATAGGCCAGG	8	8	8
GGGGTTGCTCTTCCTGGTCATTTCGGTTCTC	8	8	8
GGGGGATCGCGGCCCGGCAGCGCTCGCCGCG	8	8	8
GGGGGACGACATCTATGCCGTCGACAATGCC	8	8	8
GGGGCTTGCGGCTCGATCCCCATGCGGACTA	8	8	8
GGGGCGGGGGACGACATCTATGCCGTCGACA	8	8	8
GGGGCGGCAAACGCCGCCTCGCCGTCGTCGA	8	8	8
GGGGATCGCGGCCCGGCAGCGCTCGCCGCGA	8	8	8
GGGGACGACATCTATGCCGTCGACAATGCCG	8	8	8
GGGCGGGGGACGACATCTATGCCGTCGACAA	8	8	8
GGGCGGCAAACGCCGCCTCGCCGTCGTCGAC	8	8	8
GGGCCGTTCATGGCGCCATCGAGCACCAGCG	8	8	8
GGGCCGGCAGGTTGTCCATCACCACGATATC	8	8	8
GGGCCGCGATCCCCCACGGCCACTGGAAAAC	8	8	8
GGGATGGATCGAGGAGCAGTCCGGTTTCGAT	8	8	8
GGGATCGCGGCCCGGCAGCGCTCGCCGCGAG	8	8	8
GGGAGGCCGGGGCGGCAAACGCCGCCTCGCC	8	8	8
GGGACGACATCTATGCCGTCGACAATGCCGG	8	8	8
GGCTGGCCGTGCCGTCGAGCGAGCTGACGCT	8	8	8
GGCGTCGCCCTGGTTGAGCGCCTGCGTCGCG	8	8	8
GGCGGTTTCGTCGACGAAGATCAGCTTGCGC	8	8	8
GGCGGTAAAGGTCGTGGTTTTCCAGTGGCCG	8	8	8
GGCGGGGGACGACATCTATGCCGTCGACAAT	8	8	8
GGCGGGGCGGGGGACGACATCTATGCCGTCG	8	8	8
GGCGGCATTGAAGGTGAAGCTGCCATAGATG	8	8	8
GGCGGCAAACGCCGCCTCGCCGTCGTCGACA	8	8	8
GGCGCGACGAAAAGATTTCGGACTGCTGAAA	8	8	8
GGCGCCATGAACGGCCCGGTCTTCCTGGCCT	8	8	8
GGCGATATCGTGGTGATGGACAACCTGCCGG	8	8	8
GGCGACGACGATGTTGTGGCTGGCCGTGCCG	8	8	8
GGCCGTTCATGGCGCCATCGAGCACCAGCGG	8	8	8
GGCCGTGGGGGATCGCGGCCCGGCAGCGCTC	8	8	8
GGCCGTGCCGTCGAGCGAGCTGACGCTCAGC	8	8	8
GGCCGGGGCGGCAAACGCCGCCTCGCCGTCG	8	8	8
GGCCGGCGGTAAAGGTCGTGGTTTTCCAGTG	8	8	8
GGCCGGCAGGTTGTCCATCACCACGATATCG	8	8	8
GGCCGCGATCCCCCACGGCCACTGGAAAACC	8	8	8
GGCCGCACCCGCCTCGACCGTCGCCCGATCG	8	8	8
GGCCCTGCGCTTCGCTCCGGGTTCCCTCCCT	8	8	8
GGCCCGGTTATTGTCGAGCGTATAGGTCCAG	8	8	8
GGCCCGGTCTTCCTGGCCTATGTCGGGCAGG	8	8	8
GGCCCGGCAGCGCTCGCCGCGAGGGGCCCAG	8	8	8
GGCCAGGAAGACCGGGCCGTTCATGGCGCCA	8	8	8
GGCCACTGGAAAACCACGACCTTTACCGCCG	8	8	8
GGCCACCCCCTCATCCGGCCCTGCGCTTCGC	8	8	8
GGCATTGAAGGTGAAGCTGCCATAGATGCCG	8	8	8
GGCATTCGGATCGCCGCTGCCGGCCGCACCC	8	8	8
GGCAGGTTGTCCATCACCACGATATCGCCGG	8	8	8
GGCACGGTCCGCGCCGCCGCCTTTCTCAGCA	8	8	8
GGCACGCCGCCAGCGTTCGTCCTGAGCCAGG	8	8	8
GGCAAACGCCGCCTCGCCGTCGTCGACATCG	8	8	8
GGATGGATCGAGGAGCAGTCCGGTTTCGATT	8	8	8
GGATCGCGGCCCGGCAGCGCTCGCCGCGAGG	8	8	8
GGATCGCCGCTGCCGGCCGCACCCGCCTCGA	8	8	8
GGATCGAGGAGCAGTCCGGTTTCGATTGGCG	8	8	8
GGATCAAACTCTCCAAAGAATTTGATATAGC	8	8	8
GGAGGCCGGGGCGGCAAACGCCGCCTCGCCG	8	8	8
GGAGGCATTCGGATCGCCGCTGCCGGCCGCA	8	8	8
GGAGCAGTCCGGTTTCGATTGGCGCAAGCTG	8	8	8
GGACTGCTGAAAAGACCGAGATGAAACGTTG	8	8	8
GGACGACATCTATGCCGTCGACAATGCCGGC	8	8	8
GGAAGACCGGGCCGTTCATGGCGCCATCGAG	8	8	8
GGAAAACCACGACCTTTACCGCCGGCCTGCG	8	8	8
GCTTGCGCCAATCGAAACCGGACTGCTCCTC	8	8	8
GCTTGCCGGAGGCATTCGGATCGCCGCTGCC	8	8	8
GCTGGCGGCATTGAAGGTGAAGCTGCCATAG	8	8	8
GCTGGCCGTGCCGTCGAGCGAGCTGACGCTC	8	8	8
GCTGCCGGCCGCACCCGCCTCGACCGTCGCC	8	8	8
GCTGCCGCTGGCGGCATTGAAGGTGAAGCTG	8	8	8
GCTGCCATAGATGCCGTTGAGGGAGGCCGGG	8	8	8
GCTGAGCAAATGGCCCGACACGGCGGACTGT	8	8	8
GCTGACGGCGTCGCCCTGGTTGAGCGCCTGC	8	8	8
GCTGACGCTCAGCGTGTCGCTGACGGCGTCG	8	8	8
GCTGACCGTCAGCTTGCCGGAGGCATTCGGA	8	8	8
GCTGAAAAGACCGAGATGAAACGTTGCAAAC	8	8	8
GCTCTTTAAAAATGACGAAGCTTGCGCTTCA	8	8	8
GCTCTTCCTGGTCATTTCGGTTCTCCTCTCC	8	8	8
GCTCGACCTTGAGCACCTCGGCCCAGATCGC	8	8	8
GCTCAGCGTGTCGCTGACGGCGTCGCCCTGG	8	8	8
GCTCAACGCCCTGAGCAAATGGCCCGACACG	8	8	8
GCGTTCGTCCTGAGCCAGGATCAAACTCTCC	8	8	8
GCGTGTCGCTGACGGCGTCGCCCTGGTTGAG	8	8	8
GCGTCGCGGCCCGGTTATTGTCGAGCGTATA	8	8	8
GCGTCGCCCTGGTTGAGCGCCTGCGTCGCGG	8	8	8
GCGTATAGGTCCAGCTGCCGCTGGCGGCATT	8	8	8
GCGGTTTCGTCGACGAAGATCAGCTTGCGCC	8	8	8
GCGGTAAAGGTCGTGGTTTTCCAGTGGCCGT	8	8	8
GCGGGGGACGACATCTATGCCGTCGACAATG	8	8	8
GCGGGGCGGGGGACGACATCTATGCCGTCGA	8	8	8
GCGGCGGTTTCGTCGACGAAGATCAGCTTGC	8	8	8
GCGGCGCGACGAAAAGATTTCGGACTGCTGA	8	8	8
GCGGCCCGGTTATTGTCGAGCGTATAGGTCC	8	8	8
GCGGCCCGGCAGCGCTCGCCGCGAGGGGCCC	8	8	8
GCGGCATTGAAGGTGAAGCTGCCATAGATGC	8	8	8
GCGGCAAACGCCGCCTCGCCGTCGTCGACAT	8	8	8
GCGCTGAGCAAATGGCCCGACACGGCGGACT	8	8	8
GCGCGACGAAAAGATTTCGGACTGCTGAAAA	8	8	8
GCGCCTGCGTCGCGGCCCGGTTATTGTCGAG	8	8	8
GCGCCGGTGATGGCGACGACGATGTTGTGGC	8	8	8
GCGCCGCCGCCTTTCTCAGCAGTGCCTTGAG	8	8	8
GCGCCGAAAGTAGTTGGGGGTCTCCCCCTGT	8	8	8
GCGCCATGAACGGCCCGGTCTTCCTGGCCTA	8	8	8
GCGCCAATCGAAACCGGACTGCTCCTCGATC	8	8	8
GCGCATGCAGCCGAGCAGCAACGGCCGGACG	8	8	8
GCGCAGTGTGGCTCCTGCGCCTTCGATGGCC	8	8	8
GCGCAATCGCCTCGCCAATGCTCTGCCACAG	8	8	8
GCGATCCCCCACGGCCACTGGAAAACCACGA	8	8	8
GCGATATCGTGGTGATGGACAACCTGCCGGC	8	8	8
GCGAGCTGACGCTCAGCGTGTCGCTGACGGC	8	8	8
GCGACGACGATGTTGTGGCTGGCCGTGCCGT	8	8	8
GCGACGAAAAGATTTCGGACTGCTGAAAAGA	8	8	8
GCCTTTCTCAGCAGTGCCTTGAGCTTGGAGA	8	8	8
GCCTGCGTCGCGGCCCGGTTATTGTCGAGCG	8	8	8
GCCTCGCCGTCGTCGACATCGCTGACCGTCA	8	8	8
GCCTCGACCGTCGCCCGATCGTCGGTGACCG	8	8	8
GCCGTTGAGGGAGGCCGGGGCGGCAAACGCC	8	8	8
GCCGTGTCGGGCCATTTGCTCAGCGCGTTGA	8	8	8
GCCGTGGGGGATCGCGGCCCGGCAGCGCTCG	8	8	8
GCCGTGCCGTCGAGCGAGCTGACGCTCAGCG	8	8	8
GCCGTCGTCGACATCGCTGACCGTCAGCTTG	8	8	8
GCCGTCGAGCGAGCTGACGCTCAGCGTGTCG	8	8	8
GCCGTCGACAATGCCGGCGACAGCGTCACCG	8	8	8
GCCGGTGATGGCGACGACGATGTTGTGGCTG	8	8	8
GCCGGGGCGGCAAACGCCGCCTCGCCGTCGT	8	8	8
GCCGGGCCGCGATCCCCCACGGCCACTGGAA	8	8	8
GCCGGCGGTAAAGGTCGTGGTTTTCCAGTGG	8	8	8
GCCGGCCGCACCCGCCTCGACCGTCGCCCGA	8	8	8
GCCGGCAGGTTGTCCATCACCACGATATCGC	8	8	8
GCCGGAGGCATTCGGATCGCCGCTGCCGGCC	8	8	8
GCCGCTGGCGGCATTGAAGGTGAAGCTGCCA	8	8	8
GCCGCTGCCGGCCGCACCCGCCTCGACCGTC	8	8	8
GCCGCGATCCCCCACGGCCACTGGAAAACCA	8	8	8
GCCGCCTTTCTCAGCAGTGCCTTGAGCTTGG	8	8	8
GCCGCCTCGCCGTCGTCGACATCGCTGACCG	8	8	8
GCCGCCGCCTTTCTCAGCAGTGCCTTGAGCT	8	8	8
GCCGCCGCCGCCGCCGCCGCCGCCGCCGCCG	8	8	8
GCCGCCAGCGTTCGTCCTGAGCCAGGATCAA	8	8	8
GCCGCACCCGCCTCGACCGTCGCCCGATCGT	8	8	8
GCCGAAAGTAGTTGGGGGTCTCCCCCTGTGA	8	8	8
GCCCTGGTTGAGCGCCTGCGTCGCGGCCCGG	8	8	8
GCCCGTGCGGTCTGGCTGTATTTCCGGTTCC	8	8	8
GCCCGGTTATTGTCGAGCGTATAGGTCCAGC	8	8	8
GCCCGGTCTTCCTGGCCTATGTCGGGCAGGT	8	8	8
GCCCGGCGATATCGTGGTGATGGACAACCTG	8	8	8
GCCCGGCAGCGCTCGCCGCGAGGGGCCCAGC	8	8	8
GCCCGATCGTCGGTGACCGTCGCATCGACGA	8	8	8
GCCCGACATAGGCCAGGAAGACCGGGCCGTT	8	8	8
GCCCGACAGGGATGGATCGAGGAGCAGTCCG	8	8	8
GCCCCGGGGCTTGCGGCTCGATCCCCATGCG	8	8	8
GCCATGAACGGCCCGGTCTTCCTGGCCTATG	8	8	8
GCCATAGATGCCGTTGAGGGAGGCCGGGGCG	8	8	8
GCCAGGATCAAACTCTCCAAAGAATTTGATA	8	8	8
GCCAGGAAGACCGGGCCGTTCATGGCGCCAT	8	8	8
GCCAGCGTTCGTCCTGAGCCAGGATCAAACT	8	8	8
GCCACTGGAAAACCACGACCTTTACCGCCGG	8	8	8
GCCACCTTGTGGGCCGGCAGGTTGTCCATCA	8	8	8
GCCACCCCCTCATCCGGCCCTGCGCTTCGCT	8	8	8
GCCAATCGAAACCGGACTGCTCCTCGATCCA	8	8	8
GCCAAGCGATTGCTGGTCAGGCTGCTGAAGA	8	8	8
GCATTGAAGGTGAAGCTGCCATAGATGCCGT	8	8	8
GCATTCGGATCGCCGCTGCCGGCCGCACCCG	8	8	8
GCATGTATTAGGCACGCCGCCAGCGTTCGTC	8	8	8
GCATGCAGCCGAGCAGCAACGGCCGGACGTC	8	8	8
GCATCGACGACGATCGAAGCCGCATCGTTGG	8	8	8
GCAGTGTGGCTCCTGCGCCTTCGATGGCCTG	8	8	8
GCAGTGCCTTGAGCTTGGAGAAGGCCATCTC	8	8	8
GCAGTCCGGTTTCGATTGGCGCAAGCTGATC	8	8	8
GCAGGTTGTCCATCACCACGATATCGCCGGG	8	8	8
GCAGGCCGGCGGTAAAGGTCGTGGTTTTCCA	8	8	8
GCAGCGCCTTGCGGTCCAGCTTGCCGTTGGG	8	8	8
GCAGCCGAGCAGCAACGGCCGGACGTCCAGG	8	8	8
GCAGATCATCGCCCGTGCGGTCTGGCTGTAT	8	8	8
GCACGGTCCGCGCCGCCGCCTTTCTCAGCAG	8	8	8
GCACGCCGCCAGCGTTCGTCCTGAGCCAGGA	8	8	8
GCACCCGCCTCGACCGTCGCCCGATCGTCGG	8	8	8
GCAATCGCCTCGCCAATGCTCTGCCACAGCT	8	8	8
GCAAACGCCGCCTCGCCGTCGTCGACATCGC	8	8	8
GCAAACCTCCGACGGATCGAAAGCCCTGCAT	8	8	8
GCAAAACCGCTGCACACTTTTGCGCGACATG	8	8	8
GATTTCGGACTGCTGAAAAGACCGAGATGAA	8	8	8
GATTGGCGCAAGCTGATCTTCGTCGACGAAA	8	8	8
GATGTTGTGGCTGGCCGTGCCGTCGAGCGAG	8	8	8
GATGGCGACGACGATGTTGTGGCTGGCCGTG	8	8	8
GATGGATCGAGGAGCAGTCCGGTTTCGATTG	8	8	8
GATGCCGTTGAGGGAGGCCGGGGCGGCAAAC	8	8	8
GATGAAACGTTGCAAACCTCCGACGGATCGA	8	8	8
GATCGTCGGTGACCGTCGCATCGACGACGAT	8	8	8
GATCGGCGGGGCGGGGGACGACATCTATGCC	8	8	8
GATCGCGGCCCGGCAGCGCTCGCCGCGAGGG	8	8	8
GATCGCCGCTGCCGGCCGCACCCGCCTCGAC	8	8	8
GATCGAGGAGCAGTCCGGTTTCGATTGGCGC	8	8	8
GATCCCCCACGGCCACTGGAAAACCACGACC	8	8	8
GATCATCGCCCGTGCGGTCTGGCTGTATTTC	8	8	8
GATCAGCTTGCGCCAATCGAAACCGGACTGC	8	8	8
GATCAAACTCTCCAAAGAATTTGATATAGCT	8	8	8
GATATCGTGGTGATGGACAACCTGCCGGCCC	8	8	8
GATATAGCTCTTTAAAAATGACGAAGCTTGC	8	8	8
GAGTCACTTTCTCTTTGCTCGCGCGAAAGAG	8	8	8
GAGGGAGGCCGGGGCGGCAAACGCCGCCTCG	8	8	8
GAGGCCGGGGCGGCAAACGCCGCCTCGCCGT	8	8	8
GAGGCATTCGGATCGCCGCTGCCGGCCGCAC	8	8	8
GAGGAGCAGTCCGGTTTCGATTGGCGCAAGC	8	8	8
GAGCTGACGCTCAGCGTGTCGCTGACGGCGT	8	8	8
GAGCGTATAGGTCCAGCTGCCGCTGGCGGCA	8	8	8
GAGCGCCTGCGTCGCGGCCCGGTTATTGTCG	8	8	8
GAGCGAGCTGACGCTCAGCGTGTCGCTGACG	8	8	8
GAGCCAGGATCAAACTCTCCAAAGAATTTGA	8	8	8
GAGCATGATGTCGTCCGAAAACCGCTCACAC	8	8	8
GAGCAGTCCGGTTTCGATTGGCGCAAGCTGA	8	8	8
GAGATGAAACGTTGCAAACCTCCGACGGATC	8	8	8
GACTGCTGAAAAGACCGAGATGAAACGTTGC	8	8	8
GACGGCGTCGCCCTGGTTGAGCGCCTGCGTC	8	8	8
GACGCTCAGCGTGTCGCTGACGGCGTCGCCC	8	8	8
GACGCCCGGCGATATCGTGGTGATGGACAAC	8	8	8
GACGATGTTGTGGCTGGCCGTGCCGTCGAGC	8	8	8
GACGATCGAAGCCGCATCGTTGGCGCCGGTG	8	8	8
GACGACGATGTTGTGGCTGGCCGTGCCGTCG	8	8	8
GACGACGATCGAAGCCGCATCGTTGGCGCCG	8	8	8
GACGACATCTATGCCGTCGACAATGCCGGCG	8	8	8
GACGAAGATCAGCTTGCGCCAATCGAAACCG	8	8	8
GACGAAAAGATTTCGGACTGCTGAAAAGACC	8	8	8
GACCGTCGCCCGATCGTCGGTGACCGTCGCA	8	8	8
GACCGTCGCATCGACGACGATCGAAGCCGCA	8	8	8
GACCGTCAGCTTGCCGGAGGCATTCGGATCG	8	8	8
GACCGGGCCGTTCATGGCGCCATCGAGCACC	8	8	8
GACCGAGATGAAACGTTGCAAACCTCCGACG	8	8	8
GACATCTATGCCGTCGACAATGCCGGCGACA	8	8	8
GACATCGCTGACCGTCAGCTTGCCGGAGGCA	8	8	8
GACATAGGCCAGGAAGACCGGGCCGTTCATG	8	8	8
GACAGGGATGGATCGAGGAGCAGTCCGGTTT	8	8	8
GAATTTGATATAGCTCTTTAAAAATGACGAA	8	8	8
GAAGGTGAAGCTGCCATAGATGCCGTTGAGG	8	8	8
GAAGGCCACCCCCTCATCCGGCCCTGCGCTT	8	8	8
GAAGCTGCCATAGATGCCGTTGAGGGAGGCC	8	8	8
GAAGATCAGCTTGCGCCAATCGAAACCGGAC	8	8	8
GAAGACCGGGCCGTTCATGGCGCCATCGAGC	8	8	8
GAACGGCCCGGTCTTCCTGGCCTATGTCGGG	8	8	8
GAACCTGCCCGACATAGGCCAGGAAGACCGG	8	8	8
GAAAGTAGTTGGGGGTCTCCCCCTGTGAGGA	8	8	8
GAAACGTTGCAAACCTCCGACGGATCGAAAG	8	8	8
GAAACCGGACTGCTCCTCGATCCATCCCTGT	8	8	8
GAAAAGATTTCGGACTGCTGAAAAGACCGAG	8	8	8
GAAAAGACCGAGATGAAACGTTGCAAACCTC	8	8	8
CTTTCTCAGCAGTGCCTTGAGCTTGGAGAAG	8	8	8
CTTTCCACCGCAGATCATCGCCCGTGCGGTC	8	8	8
CTTTAAAAATGACGAAGCTTGCGCTTCATTC	8	8	8
CTTGTGGGCCGGCAGGTTGTCCATCACCACG	8	8	8
CTTGCGCCAATCGAAACCGGACTGCTCCTCG	8	8	8
CTTGCCGGAGGCATTCGGATCGCCGCTGCCG	8	8	8
CTTGCATGTATTAGGCACGCCGCCAGCGTTC	8	8	8
CTTCAGCGCCGAAAGTAGTTGGGGGTCTCCC	8	8	8
CTTCAGCAGCCTGACCAGCAATCGCTTGGCA	8	8	8
CTGGTTGAGCGCCTGCGTCGCGGCCCGGTTA	8	8	8
CTGGTGCGGCGCGACGAAAAGATTTCGGACT	8	8	8
CTGGCGGCATTGAAGGTGAAGCTGCCATAGA	8	8	8
CTGGCCGTGCCGTCGAGCGAGCTGACGCTCA	8	8	8
CTGGAAAACCACGACCTTTACCGCCGGCCTG	8	8	8
CTGCTGAAAAGACCGAGATGAAACGTTGCAA	8	8	8
CTGCGTCGCGGCCCGGTTATTGTCGAGCGTA	8	8	8
CTGCGCAATCGCCTCGCCAATGCTCTGCCAC	8	8	8
CTGCCGGGCCGCGATCCCCCACGGCCACTGG	8	8	8
CTGCCGGCCGCACCCGCCTCGACCGTCGCCC	8	8	8
CTGCCGCTGGCGGCATTGAAGGTGAAGCTGC	8	8	8
CTGCCCGACATAGGCCAGGAAGACCGGGCCG	8	8	8
CTGCCATAGATGCCGTTGAGGGAGGCCGGGG	8	8	8
CTGAGCCAGGATCAAACTCTCCAAAGAATTT	8	8	8
CTGACGGCGTCGCCCTGGTTGAGCGCCTGCG	8	8	8
CTGACGCTCAGCGTGTCGCTGACGGCGTCGC	8	8	8
CTGACGCCCGGCGATATCGTGGTGATGGACA	8	8	8
CTGACCGTCAGCTTGCCGGAGGCATTCGGAT	8	8	8
CTGAAAAGACCGAGATGAAACGTTGCAAACC	8	8	8
CTCTTTAAAAATGACGAAGCTTGCGCTTCAT	8	8	8
CTCTCCAAAGAATTTGATATAGCTCTTTAAA	8	8	8
CTCGCCGTCGTCGACATCGCTGACCGTCAGC	8	8	8
CTCGACCGTCGCCCGATCGTCGGTGACCGTC	8	8	8
CTCCAAAGAATTTGATATAGCTCTTTAAAAA	8	8	8
CTCATCCGGCCCTGCGCTTCGCTCCGGGTTC	8	8	8
CTCAGCGTGTCGCTGACGGCGTCGCCCTGGT	8	8	8
CTCAGCAGTGCCTTGAGCTTGGAGAAGGCCA	8	8	8
CTCAACGCCCTGAGCAAATGGCCCGACACGG	8	8	8
CTATGCCGTCGACAATGCCGGCGACAGCGTC	8	8	8
CGTTGCAAACCTCCGACGGATCGAAAGCCCT	8	8	8
CGTTGAGGGAGGCCGGGGCGGCAAACGCCGC	8	8	8
CGTTCGTCCTGAGCCAGGATCAAACTCTCCA	8	8	8
CGTGTCGCTGACGGCGTCGCCCTGGTTGAGC	8	8	8
CGTGGTTTTCCAGTGGCCGTGGGGGATCGCG	8	8	8
CGTGGTGATGGACAACCTGCCGGCCCACAAG	8	8	8
CGTGGGGGATCGCGGCCCGGCAGCGCTCGCC	8	8	8
CGTGCCGTCGAGCGAGCTGACGCTCAGCGTG	8	8	8
CGTCGTCGACATCGCTGACCGTCAGCTTGCC	8	8	8
CGTCGGTGACCGTCGCATCGACGACGATCGA	8	8	8
CGTCGCGGCCCGGTTATTGTCGAGCGTATAG	8	8	8
CGTCGCCCTGGTTGAGCGCCTGCGTCGCGGC	8	8	8
CGTCGCCCGATCGTCGGTGACCGTCGCATCG	8	8	8
CGTCGCATCGACGACGATCGAAGCCGCATCG	8	8	8
CGTCGAGCGAGCTGACGCTCAGCGTGTCGCT	8	8	8
CGTCGACGAAGATCAGCTTGCGCCAATCGAA	8	8	8
CGTCGACATCGCTGACCGTCAGCTTGCCGGA	8	8	8
CGTCCTGAGCCAGGATCAAACTCTCCAAAGA	8	8	8
CGTCAGCTTGCCGGAGGCATTCGGATCGCCG	8	8	8
CGTATAGGTCCAGCTGCCGCTGGCGGCATTG	8	8	8
CGGTTTCGTCGACGAAGATCAGCTTGCGCCA	8	8	8
CGGTTTCGATTGGCGCAAGCTGATCTTCGTC	8	8	8
CGGTTCCCTTTGAGCCTGCGGATGGTCGAGG	8	8	8
CGGTTATTGTCGAGCGTATAGGTCCAGCTGC	8	8	8
CGGTGATGGCGACGACGATGTTGTGGCTGGC	8	8	8
CGGTGACCGTCGCATCGACGACGATCGAAGC	8	8	8
CGGTCCGCGCCGCCGCCTTTCTCAGCAGTGC	8	8	8
CGGTAAAGGTCGTGGTTTTCCAGTGGCCGTG	8	8	8
CGGGTACCAGAACCTGCCCGACATAGGCCAG	8	8	8
CGGGGGACGACATCTATGCCGTCGACAATGC	8	8	8
CGGGGCTTGCGGCTCGATCCCCATGCGGACT	8	8	8
CGGGGCGGGGGACGACATCTATGCCGTCGAC	8	8	8
CGGGGCGGCAAACGCCGCCTCGCCGTCGTCG	8	8	8
CGGGCCGTTCATGGCGCCATCGAGCACCAGC	8	8	8
CGGGCCGCGATCCCCCACGGCCACTGGAAAA	8	8	8
CGGCGTCGCCCTGGTTGAGCGCCTGCGTCGC	8	8	8
CGGCGGTTTCGTCGACGAAGATCAGCTTGCG	8	8	8
CGGCGGTAAAGGTCGTGGTTTTCCAGTGGCC	8	8	8
CGGCGGGGCGGGGGACGACATCTATGCCGTC	8	8	8
CGGCGCGACGAAAAGATTTCGGACTGCTGAA	8	8	8
CGGCGATATCGTGGTGATGGACAACCTGCCG	8	8	8
CGGCCGCACCCGCCTCGACCGTCGCCCGATC	8	8	8
CGGCCCTGCGCTTCGCTCCGGGTTCCCTCCC	8	8	8
CGGCCCGGTTATTGTCGAGCGTATAGGTCCA	8	8	8
CGGCCCGGTCTTCCTGGCCTATGTCGGGCAG	8	8	8
CGGCCCGGCAGCGCTCGCCGCGAGGGGCCCA	8	8	8
CGGCCACTGGAAAACCACGACCTTTACCGCC	8	8	8
CGGCATTGAAGGTGAAGCTGCCATAGATGCC	8	8	8
CGGCAGGTTGTCCATCACCACGATATCGCCG	8	8	8
CGGCACGGTCCGCGCCGCCGCCTTTCTCAGC	8	8	8
CGGCAAACGCCGCCTCGCCGTCGTCGACATC	8	8	8
CGGATCGCCGCTGCCGGCCGCACCCGCCTCG	8	8	8
CGGAGGCATTCGGATCGCCGCTGCCGGCCGC	8	8	8
CGGACTGCTGAAAAGACCGAGATGAAACGTT	8	8	8
CGGACTGCTCCTCGATCCATCCCTGTCGGGC	8	8	8
CGCTGGCGGCATTGAAGGTGAAGCTGCCATA	8	8	8
CGCTGCCGGCCGCACCCGCCTCGACCGTCGC	8	8	8
CGCTGAGCAAATGGCCCGACACGGCGGACTG	8	8	8
CGCTGACGGCGTCGCCCTGGTTGAGCGCCTG	8	8	8
CGCTGACCGTCAGCTTGCCGGAGGCATTCGG	8	8	8
CGCTCGACCTTGAGCACCTCGGCCCAGATCG	8	8	8
CGCTCAGCGTGTCGCTGACGGCGTCGCCCTG	8	8	8
CGCTCAACGCCCTGAGCAAATGGCCCGACAC	8	8	8
CGCGGCCCGGTTATTGTCGAGCGTATAGGTC	8	8	8
CGCGGCCCGGCAGCGCTCGCCGCGAGGGGCC	8	8	8
CGCGCTGAGCAAATGGCCCGACACGGCGGAC	8	8	8
CGCGCCGCCGCCTTTCTCAGCAGTGCCTTGA	8	8	8
CGCGATCCCCCACGGCCACTGGAAAACCACG	8	8	8
CGCGACGAAAAGATTTCGGACTGCTGAAAAG	8	8	8
CGCCTTTCTCAGCAGTGCCTTGAGCTTGGAG	8	8	8
CGCCTGCGTCGCGGCCCGGTTATTGTCGAGC	8	8	8
CGCCTCGCCGTCGTCGACATCGCTGACCGTC	8	8	8
CGCCTCGACCGTCGCCCGATCGTCGGTGACC	8	8	8
CGCCGTGTCGGGCCATTTGCTCAGCGCGTTG	8	8	8
CGCCGTCGTCGACATCGCTGACCGTCAGCTT	8	8	8
CGCCGGTGATGGCGACGACGATGTTGTGGCT	8	8	8
CGCCGCTGCCGGCCGCACCCGCCTCGACCGT	8	8	8
CGCCGCCTTTCTCAGCAGTGCCTTGAGCTTG	8	8	8
CGCCGCCTCGCCGTCGTCGACATCGCTGACC	8	8	8
CGCCGCCGCCTTTCTCAGCAGTGCCTTGAGC	8	8	8
CGCCGCCAGCGTTCGTCCTGAGCCAGGATCA	8	8	8
CGCCGAAAGTAGTTGGGGGTCTCCCCCTGTG	8	8	8
CGCCCTGGTTGAGCGCCTGCGTCGCGGCCCG	8	8	8
CGCCCGTGCGGTCTGGCTGTATTTCCGGTTC	8	8	8
CGCCCGGCGATATCGTGGTGATGGACAACCT	8	8	8
CGCCCGATCGTCGGTGACCGTCGCATCGACG	8	8	8
CGCCATGAACGGCCCGGTCTTCCTGGCCTAT	8	8	8
CGCCAGCGTTCGTCCTGAGCCAGGATCAAAC	8	8	8
CGCCACCTTGTGGGCCGGCAGGTTGTCCATC	8	8	8
CGCCAATCGAAACCGGACTGCTCCTCGATCC	8	8	8
CGCATGCAGCCGAGCAGCAACGGCCGGACGT	8	8	8
CGCATCGACGACGATCGAAGCCGCATCGTTG	8	8	8
CGCAGTGTGGCTCCTGCGCCTTCGATGGCCT	8	8	8
CGCAGGCCGGCGGTAAAGGTCGTGGTTTTCC	8	8	8
CGCAGATCATCGCCCGTGCGGTCTGGCTGTA	8	8	8
CGCACCCGCCTCGACCGTCGCCCGATCGTCG	8	8	8
CGCAATCGCCTCGCCAATGCTCTGCCACAGC	8	8	8
CGCAAAACCGCTGCACACTTTTGCGCGACAT	8	8	8
CGATTGGCGCAAGCTGATCTTCGTCGACGAA	8	8	8
CGATGTTGTGGCTGGCCGTGCCGTCGAGCGA	8	8	8
CGATCGTCGGTGACCGTCGCATCGACGACGA	8	8	8
CGATCCCCCACGGCCACTGGAAAACCACGAC	8	8	8
CGATATCGTGGTGATGGACAACCTGCCGGCC	8	8	8
CGAGTCACTTTCTCTTTGCTCGCGCGAAAGA	8	8	8
CGAGGAGCAGTCCGGTTTCGATTGGCGCAAG	8	8	8
CGAGCTGACGCTCAGCGTGTCGCTGACGGCG	8	8	8
CGAGCGTATAGGTCCAGCTGCCGCTGGCGGC	8	8	8
CGAGCGAGCTGACGCTCAGCGTGTCGCTGAC	8	8	8
CGAGATGAAACGTTGCAAACCTCCGACGGAT	8	8	8
CGACGATGTTGTGGCTGGCCGTGCCGTCGAG	8	8	8
CGACGATCGAAGCCGCATCGTTGGCGCCGGT	8	8	8
CGACGACGATGTTGTGGCTGGCCGTGCCGTC	8	8	8
CGACGACGATCGAAGCCGCATCGTTGGCGCC	8	8	8
CGACGAAGATCAGCTTGCGCCAATCGAAACC	8	8	8
CGACGAAAAGATTTCGGACTGCTGAAAAGAC	8	8	8
CGACCGTCGCCCGATCGTCGGTGACCGTCGC	8	8	8
CGACATCTATGCCGTCGACAATGCCGGCGAC	8	8	8
CGACATCGCTGACCGTCAGCTTGCCGGAGGC	8	8	8
CGACATAGGCCAGGAAGACCGGGCCGTTCAT	8	8	8
CGACAGGGATGGATCGAGGAGCAGTCCGGTT	8	8	8
CGAAGATCAGCTTGCGCCAATCGAAACCGGA	8	8	8
CGAAAGTAGTTGGGGGTCTCCCCCTGTGAGG	8	8	8
CGAAACCGGACTGCTCCTCGATCCATCCCTG	8	8	8
CGAAAAGATTTCGGACTGCTGAAAAGACCGA	8	8	8
CCTTTCTCAGCAGTGCCTTGAGCTTGGAGAA	8	8	8
CCTTGTGGGCCGGCAGGTTGTCCATCACCAC	8	8	8
CCTGGTTGAGCGCCTGCGTCGCGGCCCGGTT	8	8	8
CCTGCGTCGCGGCCCGGTTATTGTCGAGCGT	8	8	8
CCTGCCCGACATAGGCCAGGAAGACCGGGCC	8	8	8
CCTGAGCCAGGATCAAACTCTCCAAAGAATT	8	8	8
CCTCGCCGTCGTCGACATCGCTGACCGTCAG	8	8	8
CCTCGACCGTCGCCCGATCGTCGGTGACCGT	8	8	8
CCTCATCCGGCCCTGCGCTTCGCTCCGGGTT	8	8	8
CCGTTGAGGGAGGCCGGGGCGGCAAACGCCG	8	8	8
CCGTGGGGGATCGCGGCCCGGCAGCGCTCGC	8	8	8
CCGTGCCGTCGAGCGAGCTGACGCTCAGCGT	8	8	8
CCGTCGTCGACATCGCTGACCGTCAGCTTGC	8	8	8
CCGTCGCCCGATCGTCGGTGACCGTCGCATC	8	8	8
CCGTCGCATCGACGACGATCGAAGCCGCATC	8	8	8
CCGTCGAGCGAGCTGACGCTCAGCGTGTCGC	8	8	8
CCGTCGACAATGCCGGCGACAGCGTCACCGA	8	8	8
CCGTCAGCTTGCCGGAGGCATTCGGATCGCC	8	8	8
CCGGTTTCGATTGGCGCAAGCTGATCTTCGT	8	8	8
CCGGTTATTGTCGAGCGTATAGGTCCAGCTG	8	8	8
CCGGTGATGGCGACGACGATGTTGTGGCTGG	8	8	8
CCGGGGCTTGCGGCTCGATCCCCATGCGGAC	8	8	8
CCGGGGCGGCAAACGCCGCCTCGCCGTCGTC	8	8	8
CCGGGCCGTTCATGGCGCCATCGAGCACCAG	8	8	8
CCGGGCCGCGATCCCCCACGGCCACTGGAAA	8	8	8
CCGGCGGTAAAGGTCGTGGTTTTCCAGTGGC	8	8	8
CCGGCGATATCGTGGTGATGGACAACCTGCC	8	8	8
CCGGCCGCACCCGCCTCGACCGTCGCCCGAT	8	8	8
CCGGCCCTGCGCTTCGCTCCGGGTTCCCTCC	8	8	8
CCGGCAGGTTGTCCATCACCACGATATCGCC	8	8	8
CCGGAGGCATTCGGATCGCCGCTGCCGGCCG	8	8	8
CCGGACTGCTCCTCGATCCATCCCTGTCGGG	8	8	8
CCGCTGGCGGCATTGAAGGTGAAGCTGCCAT	8	8	8
CCGCTGCCGGCCGCACCCGCCTCGACCGTCG	8	8	8
CCGCGCCGCCGCCTTTCTCAGCAGTGCCTTG	8	8	8
CCGCGATCCCCCACGGCCACTGGAAAACCAC	8	8	8
CCGCCTTTCTCAGCAGTGCCTTGAGCTTGGA	8	8	8
CCGCCTCGCCGTCGTCGACATCGCTGACCGT	8	8	8
CCGCCTCGACCGTCGCCCGATCGTCGGTGAC	8	8	8
CCGCCGTGTCGGGCCATTTGCTCAGCGCGTT	8	8	8
CCGCCGCCTTTCTCAGCAGTGCCTTGAGCTT	8	8	8
CCGCCAGCGTTCGTCCTGAGCCAGGATCAAA	8	8	8
CCGCCACCTTGTGGGCCGGCAGGTTGTCCAT	8	8	8
CCGCAGATCATCGCCCGTGCGGTCTGGCTGT	8	8	8
CCGCACCCGCCTCGACCGTCGCCCGATCGTC	8	8	8
CCGATCGTCGGTGACCGTCGCATCGACGACG	8	8	8
CCGAGTCACTTTCTCTTTGCTCGCGCGAAAG	8	8	8
CCGAGATGAAACGTTGCAAACCTCCGACGGA	8	8	8
CCGACATAGGCCAGGAAGACCGGGCCGTTCA	8	8	8
CCGACAGGGATGGATCGAGGAGCAGTCCGGT	8	8	8
CCGAAAGTAGTTGGGGGTCTCCCCCTGTGAG	8	8	8
CCCTGGTTGAGCGCCTGCGTCGCGGCCCGGT	8	8	8
CCCTCATCCGGCCCTGCGCTTCGCTCCGGGT	8	8	8
CCCGTGCGGTCTGGCTGTATTTCCGGTTCCC	8	8	8
CCCGGTTATTGTCGAGCGTATAGGTCCAGCT	8	8	8
CCCGGGGCTTGCGGCTCGATCCCCATGCGGA	8	8	8
CCCGGCGATATCGTGGTGATGGACAACCTGC	8	8	8
CCCGGCAGCGCTCGCCGCGAGGGGCCCAGCC	8	8	8
CCCGCCTCGACCGTCGCCCGATCGTCGGTGA	8	8	8
CCCGCCACCTTGTGGGCCGGCAGGTTGTCCA	8	8	8
CCCGATCGTCGGTGACCGTCGCATCGACGAC	8	8	8
CCCGACATAGGCCAGGAAGACCGGGCCGTTC	8	8	8
CCCGACAGGGATGGATCGAGGAGCAGTCCGG	8	8	8
CCCCTCATCCGGCCCTGCGCTTCGCTCCGGG	8	8	8
CCCCGGGGCTTGCGGCTCGATCCCCATGCGG	8	8	8
CCCCCTCATCCGGCCCTGCGCTTCGCTCCGG	8	8	8
CCCCCACGGCCACTGGAAAACCACGACCTTT	8	8	8
CCCCACGGCCACTGGAAAACCACGACCTTTA	8	8	8
CCCACGGCCACTGGAAAACCACGACCTTTAC	8	8	8
CCATGAACGGCCCGGTCTTCCTGGCCTATGT	8	8	8
CCATAGATGCCGTTGAGGGAGGCCGGGGCGG	8	8	8
CCAGTGGCCGTGGGGGATCGCGGCCCGGCAG	8	8	8
CCAGGATCAAACTCTCCAAAGAATTTGATAT	8	8	8
CCAGGAAGACCGGGCCGTTCATGGCGCCATC	8	8	8
CCAGCTGCCGCTGGCGGCATTGAAGGTGAAG	8	8	8
CCAGCGTTCGTCCTGAGCCAGGATCAAACTC	8	8	8
CCAGAACCTGCCCGACATAGGCCAGGAAGAC	8	8	8
CCACTGGAAAACCACGACCTTTACCGCCGGC	8	8	8
CCACGGCCACTGGAAAACCACGACCTTTACC	8	8	8
CCACCTTGTGGGCCGGCAGGTTGTCCATCAC	8	8	8
CCACCGCAGATCATCGCCCGTGCGGTCTGGC	8	8	8
CCACCCCCTCATCCGGCCCTGCGCTTCGCTC	8	8	8
CCAATCGAAACCGGACTGCTCCTCGATCCAT	8	8	8
CCAAGCGATTGCTGGTCAGGCTGCTGAAGAA	8	8	8
CCAAAGAATTTGATATAGCTCTTTAAAAATG	8	8	8
CATTGAAGGTGAAGCTGCCATAGATGCCGTT	8	8	8
CATTCGGATCGCCGCTGCCGGCCGCACCCGC	8	8	8
CATGTATTAGGCACGCCGCCAGCGTTCGTCC	8	8	8
CATGCAGCCGAGCAGCAACGGCCGGACGTCC	8	8	8
CATGAACGGCCCGGTCTTCCTGGCCTATGTC	8	8	8
CATCTATGCCGTCGACAATGCCGGCGACAGC	8	8	8
CATCGCTGACCGTCAGCTTGCCGGAGGCATT	8	8	8
CATCGCCCGTGCGGTCTGGCTGTATTTCCGG	8	8	8
CATCGACGACGATCGAAGCCGCATCGTTGGC	8	8	8
CATCCGGCCCTGCGCTTCGCTCCGGGTTCCC	8	8	8
CATAGGCCAGGAAGACCGGGCCGTTCATGGC	8	8	8
CATAGATGCCGTTGAGGGAGGCCGGGGCGGC	8	8	8
CAGTGTGGCTCCTGCGCCTTCGATGGCCTGG	8	8	8
CAGTGGCCGTGGGGGATCGCGGCCCGGCAGC	8	8	8
CAGTGCCTTGAGCTTGGAGAAGGCCATCTCG	8	8	8
CAGTCCGGTTTCGATTGGCGCAAGCTGATCT	8	8	8
CAGTCCGCCGTGTCGGGCCATTTGCTCAGCG	8	8	8
CAGGTTGTCCATCACCACGATATCGCCGGGC	8	8	8
CAGGGGTTGCTCTTCCTGGTCATTTCGGTTC	8	8	8
CAGGGATGGATCGAGGAGCAGTCCGGTTTCG	8	8	8
CAGGCCGGCGGTAAAGGTCGTGGTTTTCCAG	8	8	8
CAGGATCAAACTCTCCAAAGAATTTGATATA	8	8	8
CAGGAAGACCGGGCCGTTCATGGCGCCATCG	8	8	8
CAGCTTGCGCCAATCGAAACCGGACTGCTCC	8	8	8
CAGCTTGCCGGAGGCATTCGGATCGCCGCTG	8	8	8
CAGCTGCCGCTGGCGGCATTGAAGGTGAAGC	8	8	8
CAGCTACAAGAACCACCGCTTTCCACCGCAG	8	8	8
CAGCGTTCGTCCTGAGCCAGGATCAAACTCT	8	8	8
CAGCGTGTCGCTGACGGCGTCGCCCTGGTTG	8	8	8
CAGCGCCGAAAGTAGTTGGGGGTCTCCCCCT	8	8	8
CAGCCGAGCAGCAACGGCCGGACGTCCAGGC	8	8	8
CAGCAGTGCCTTGAGCTTGGAGAAGGCCATC	8	8	8
CAGATCATCGCCCGTGCGGTCTGGCTGTATT	8	8	8
CAGAACCTGCCCGACATAGGCCAGGAAGACC	8	8	8
CACTTTCTCTTTGCTCGCGCGAAAGAGAAAG	8	8	8
CACTGGAAAACCACGACCTTTACCGCCGGCC	8	8	8
CACGGTCCGCGCCGCCGCCTTTCTCAGCAGT	8	8	8
CACGGCCACTGGAAAACCACGACCTTTACCG	8	8	8
CACGCCGCCAGCGTTCGTCCTGAGCCAGGAT	8	8	8
CACCTTGTGGGCCGGCAGGTTGTCCATCACC	8	8	8
CACCGCAGATCATCGCCCGTGCGGTCTGGCT	8	8	8
CACCCGCCTCGACCGTCGCCCGATCGTCGGT	8	8	8
CACCCCCTCATCCGGCCCTGCGCTTCGCTCC	8	8	8
CAATCGAAACCGGACTGCTCCTCGATCCATC	8	8	8
CAACGCGCTGAGCAAATGGCCCGACACGGCG	8	8	8
CAAAGAATTTGATATAGCTCTTTAAAAATGA	8	8	8
CAAACTCTCCAAAGAATTTGATATAGCTCTT	8	8	8
CAAACGCCGCCTCGCCGTCGTCGACATCGCT	8	8	8
CAAACCTCCGACGGATCGAAAGCCCTGCATC	8	8	8
CAAAACCGCTGCACACTTTTGCGCGACATGC	8	8	8
ATTTGATATAGCTCTTTAAAAATGACGAAGC	8	8	8
ATTTCGGACTGCTGAAAAGACCGAGATGAAA	8	8	8
ATTGTCGAGCGTATAGGTCCAGCTGCCGCTG	8	8	8
ATTGGCGCAAGCTGATCTTCGTCGACGAAAC	8	8	8
ATTGAAGGTGAAGCTGCCATAGATGCCGTTG	8	8	8
ATTCGGATCGCCGCTGCCGGCCGCACCCGCC	8	8	8
ATTAGGCACGCCGCCAGCGTTCGTCCTGAGC	8	8	8
ATGTTGTGGCTGGCCGTGCCGTCGAGCGAGC	8	8	8
ATGTATTAGGCACGCCGCCAGCGTTCGTCCT	8	8	8
ATGGCGACGACGATGTTGTGGCTGGCCGTGC	8	8	8
ATGGATCGAGGAGCAGTCCGGTTTCGATTGG	8	8	8
ATGCCGTTGAGGGAGGCCGGGGCGGCAAACG	8	8	8
ATGCCGTCGACAATGCCGGCGACAGCGTCAC	8	8	8
ATGCAGCCGAGCAGCAACGGCCGGACGTCCA	8	8	8
ATGAACGGCCCGGTCTTCCTGGCCTATGTCG	8	8	8
ATGAAACGTTGCAAACCTCCGACGGATCGAA	8	8	8
ATCTATGCCGTCGACAATGCCGGCGACAGCG	8	8	8
ATCGTGGTGATGGACAACCTGCCGGCCCACA	8	8	8
ATCGTCGGTGACCGTCGCATCGACGACGATC	8	8	8
ATCGGCGGGGCGGGGGACGACATCTATGCCG	8	8	8
ATCGCTGACCGTCAGCTTGCCGGAGGCATTC	8	8	8
ATCGCGGCCCGGCAGCGCTCGCCGCGAGGGG	8	8	8
ATCGCCGCTGCCGGCCGCACCCGCCTCGACC	8	8	8
ATCGCCCGTGCGGTCTGGCTGTATTTCCGGT	8	8	8
ATCGAGGAGCAGTCCGGTTTCGATTGGCGCA	8	8	8
ATCGACGACGATCGAAGCCGCATCGTTGGCG	8	8	8
ATCGAAACCGGACTGCTCCTCGATCCATCCC	8	8	8
ATCCGGCCCTGCGCTTCGCTCCGGGTTCCCT	8	8	8
ATCCCCCACGGCCACTGGAAAACCACGACCT	8	8	8
ATCATCGCCCGTGCGGTCTGGCTGTATTTCC	8	8	8
ATCAGCTTGCGCCAATCGAAACCGGACTGCT	8	8	8
ATCAAACTCTCCAAAGAATTTGATATAGCTC	8	8	8
ATATCGTGGTGATGGACAACCTGCCGGCCCA	8	8	8
ATATAGCTCTTTAAAAATGACGAAGCTTGCG	8	8	8
ATAGGTCCAGCTGCCGCTGGCGGCATTGAAG	8	8	8
ATAGGCCAGGAAGACCGGGCCGTTCATGGCG	8	8	8
ATAGCTCTTTAAAAATGACGAAGCTTGCGCT	8	8	8
ATAGATGCCGTTGAGGGAGGCCGGGGCGGCA	8	8	8
AGTTGGGGGTCTCCCCCTGTGAGGATAGGAC	8	8	8
AGTGTGGCTCCTGCGCCTTCGATGGCCTGGC	8	8	8
AGTGGCCGTGGGGGATCGCGGCCCGGCAGCG	8	8	8
AGTGCCTTGAGCTTGGAGAAGGCCATCTCGA	8	8	8
AGTCCGGTTTCGATTGGCGCAAGCTGATCTT	8	8	8
AGTCCGCCGTGTCGGGCCATTTGCTCAGCGC	8	8	8
AGTCACTTTCTCTTTGCTCGCGCGAAAGAGA	8	8	8
AGTAGTTGGGGGTCTCCCCCTGTGAGGATAG	8	8	8
AGGTTGTCCATCACCACGATATCGCCGGGCG	8	8	8
AGGTGAAGCTGCCATAGATGCCGTTGAGGGA	8	8	8
AGGTCGTGGTTTTCCAGTGGCCGTGGGGGAT	8	8	8
AGGTCCAGCTGCCGCTGGCGGCATTGAAGGT	8	8	8
AGGGGTTGCTCTTCCTGGTCATTTCGGTTCT	8	8	8
AGGGATGGATCGAGGAGCAGTCCGGTTTCGA	8	8	8
AGGGAGGCCGGGGCGGCAAACGCCGCCTCGC	8	8	8
AGGCCGGGGCGGCAAACGCCGCCTCGCCGTC	8	8	8
AGGCCGGCGGTAAAGGTCGTGGTTTTCCAGT	8	8	8
AGGCCAGGAAGACCGGGCCGTTCATGGCGCC	8	8	8
AGGCCACCCCCTCATCCGGCCCTGCGCTTCG	8	8	8
AGGCATTCGGATCGCCGCTGCCGGCCGCACC	8	8	8
AGGCACGCCGCCAGCGTTCGTCCTGAGCCAG	8	8	8
AGGATCAAACTCTCCAAAGAATTTGATATAG	8	8	8
AGGAGCAGTCCGGTTTCGATTGGCGCAAGCT	8	8	8
AGGAAGACCGGGCCGTTCATGGCGCCATCGA	8	8	8
AGCTTGCGCCAATCGAAACCGGACTGCTCCT	8	8	8
AGCTTGCCGGAGGCATTCGGATCGCCGCTGC	8	8	8
AGCTGCCGCTGGCGGCATTGAAGGTGAAGCT	8	8	8
AGCTGCCATAGATGCCGTTGAGGGAGGCCGG	8	8	8
AGCTGACGCTCAGCGTGTCGCTGACGGCGTC	8	8	8
AGCTCTTTAAAAATGACGAAGCTTGCGCTTC	8	8	8
AGCGTTCGTCCTGAGCCAGGATCAAACTCTC	8	8	8
AGCGTGTCGCTGACGGCGTCGCCCTGGTTGA	8	8	8
AGCGTATAGGTCCAGCTGCCGCTGGCGGCAT	8	8	8
AGCGCCTGCGTCGCGGCCCGGTTATTGTCGA	8	8	8
AGCGCCGAAAGTAGTTGGGGGTCTCCCCCTG	8	8	8
AGCGCAGTGTGGCTCCTGCGCCTTCGATGGC	8	8	8
AGCGAGCTGACGCTCAGCGTGTCGCTGACGG	8	8	8
AGCCCCGGGGCTTGCGGCTCGATCCCCATGC	8	8	8
AGCCAGGATCAAACTCTCCAAAGAATTTGAT	8	8	8
AGCAGTGCCTTGAGCTTGGAGAAGGCCATCT	8	8	8
AGCAGTCCGGTTTCGATTGGCGCAAGCTGAT	8	8	8
AGATTTCGGACTGCTGAAAAGACCGAGATGA	8	8	8
AGATGCCGTTGAGGGAGGCCGGGGCGGCAAA	8	8	8
AGATGAAACGTTGCAAACCTCCGACGGATCG	8	8	8
AGATCATCGCCCGTGCGGTCTGGCTGTATTT	8	8	8
AGATCAGCTTGCGCCAATCGAAACCGGACTG	8	8	8
AGAGAAAGTAACCAAAGAGAAAGCGCGCCCG	8	8	8
AGACCGGGCCGTTCATGGCGCCATCGAGCAC	8	8	8
AGACCGAGATGAAACGTTGCAAACCTCCGAC	8	8	8
AGAATTTGATATAGCTCTTTAAAAATGACGA	8	8	8
AGAAGGCCACCCCCTCATCCGGCCCTGCGCT	8	8	8
AGAACCTGCCCGACATAGGCCAGGAAGACCG	8	8	8
ACTTGCATGTATTAGGCACGCCGCCAGCGTT	8	8	8
ACTGGAAAACCACGACCTTTACCGCCGGCCT	8	8	8
ACTGCTGAAAAGACCGAGATGAAACGTTGCA	8	8	8
ACTGCGCAATCGCCTCGCCAATGCTCTGCCA	8	8	8
ACTCTCCAAAGAATTTGATATAGCTCTTTAA	8	8	8
ACGTTGCAAACCTCCGACGGATCGAAAGCCC	8	8	8
ACGGTCCGCGCCGCCGCCTTTCTCAGCAGTG	8	8	8
ACGGCGTCGCCCTGGTTGAGCGCCTGCGTCG	8	8	8
ACGGCCCGGTCTTCCTGGCCTATGTCGGGCA	8	8	8
ACGGCCACTGGAAAACCACGACCTTTACCGC	8	8	8
ACGCTCAGCGTGTCGCTGACGGCGTCGCCCT	8	8	8
ACGCGCTGAGCAAATGGCCCGACACGGCGGA	8	8	8
ACGCCGCCTCGCCGTCGTCGACATCGCTGAC	8	8	8
ACGCCGCCAGCGTTCGTCCTGAGCCAGGATC	8	8	8
ACGCCCGGCGATATCGTGGTGATGGACAACC	8	8	8
ACGATGTTGTGGCTGGCCGTGCCGTCGAGCG	8	8	8
ACGATCGAAGCCGCATCGTTGGCGCCGGTGA	8	8	8
ACGACGATGTTGTGGCTGGCCGTGCCGTCGA	8	8	8
ACGACGATCGAAGCCGCATCGTTGGCGCCGG	8	8	8
ACGACATCTATGCCGTCGACAATGCCGGCGA	8	8	8
ACGAAGATCAGCTTGCGCCAATCGAAACCGG	8	8	8
ACGAAAAGATTTCGGACTGCTGAAAAGACCG	8	8	8
ACCTTGTGGGCCGGCAGGTTGTCCATCACCA	8	8	8
ACCTGCCCGACATAGGCCAGGAAGACCGGGC	8	8	8
ACCGTCGCCCGATCGTCGGTGACCGTCGCAT	8	8	8
ACCGTCGCATCGACGACGATCGAAGCCGCAT	8	8	8
ACCGTCAGCTTGCCGGAGGCATTCGGATCGC	8	8	8
ACCGGGCCGTTCATGGCGCCATCGAGCACCA	8	8	8
ACCGGACTGCTCCTCGATCCATCCCTGTCGG	8	8	8
ACCGCAGATCATCGCCCGTGCGGTCTGGCTG	8	8	8
ACCGAGATGAAACGTTGCAAACCTCCGACGG	8	8	8
ACCCGCCTCGACCGTCGCCCGATCGTCGGTG	8	8	8
ACCCCCTCATCCGGCCCTGCGCTTCGCTCCG	8	8	8
ACCAGAACCTGCCCGACATAGGCCAGGAAGA	8	8	8
ACATCTATGCCGTCGACAATGCCGGCGACAG	8	8	8
ACATCGCTGACCGTCAGCTTGCCGGAGGCAT	8	8	8
ACATAGGCCAGGAAGACCGGGCCGTTCATGG	8	8	8
ACAGTCCGCCGTGTCGGGCCATTTGCTCAGC	8	8	8
ACAGGGATGGATCGAGGAGCAGTCCGGTTTC	8	8	8
AATTTGATATAGCTCTTTAAAAATGACGAAG	8	8	8
AATCGAAACCGGACTGCTCCTCGATCCATCC	8	8	8
AAGTGTGAGCGGTTTTCGGACGACATCATGC	8	8	8
AAGTAGTTGGGGGTCTCCCCCTGTGAGGATA	8	8	8
AAGGTGAAGCTGCCATAGATGCCGTTGAGGG	8	8	8
AAGGTCGTGGTTTTCCAGTGGCCGTGGGGGA	8	8	8
AAGGCCACCCCCTCATCCGGCCCTGCGCTTC	8	8	8
AAGCTGCCATAGATGCCGTTGAGGGAGGCCG	8	8	8
AAGCCCCGGGGCTTGCGGCTCGATCCCCATG	8	8	8
AAGATTTCGGACTGCTGAAAAGACCGAGATG	8	8	8
AAGATCAGCTTGCGCCAATCGAAACCGGACT	8	8	8
AAGAGAAAGTAACCAAAGAGAAAGCGCGCCC	8	8	8
AAGACCGGGCCGTTCATGGCGCCATCGAGCA	8	8	8
AAGACCGAGATGAAACGTTGCAAACCTCCGA	8	8	8
AAGAATTTGATATAGCTCTTTAAAAATGACG	8	8	8
AAGAAGGCCACCCCCTCATCCGGCCCTGCGC	8	8	8
AACTGCGCAATCGCCTCGCCAATGCTCTGCC	8	8	8
AACTCTCCAAAGAATTTGATATAGCTCTTTA	8	8	8
AACGTTGCAAACCTCCGACGGATCGAAAGCC	8	8	8
AACGGCCCGGTCTTCCTGGCCTATGTCGGGC	8	8	8
AACGCGCTGAGCAAATGGCCCGACACGGCGG	8	8	8
AACGCCGCCTCGCCGTCGTCGACATCGCTGA	8	8	8
AACCTGCCCGACATAGGCCAGGAAGACCGGG	8	8	8
AACCTCCGACGGATCGAAAGCCCTGCATCAT	8	8	8
AACCGGACTGCTCCTCGATCCATCCCTGTCG	8	8	8
AAAGTAGTTGGGGGTCTCCCCCTGTGAGGAT	8	8	8
AAAGGTCGTGGTTTTCCAGTGGCCGTGGGGG	8	8	8
AAAGATTTCGGACTGCTGAAAAGACCGAGAT	8	8	8
AAAGAGAAAGTAACCAAAGAGAAAGCGCGCC	8	8	8
AAAGACCGAGATGAAACGTTGCAAACCTCCG	8	8	8
AAAGAATTTGATATAGCTCTTTAAAAATGAC	8	8	8
AAAGAAGGCCACCCCCTCATCCGGCCCTGCG	8	8	8
AAACTCTCCAAAGAATTTGATATAGCTCTTT	8	8	8
AAACGTTGCAAACCTCCGACGGATCGAAAGC	8	8	8
AAACGCCGCCTCGCCGTCGTCGACATCGCTG	8	8	8
AAACCTCCGACGGATCGAAAGCCCTGCATCA	8	8	8
AAACCGGACTGCTCCTCGATCCATCCCTGTC	8	8	8
AAAAGATTTCGGACTGCTGAAAAGACCGAGA	8	8	8
AAAAGACCGAGATGAAACGTTGCAAACCTCC	8	8	8
AAAAGAAGGCCACCCCCTCATCCGGCCCTGC	8	8	8
AAAACCGCTGCACACTTTTGCGCGACATGCT	8	8	8
TTTTTTTGAACGTCATGGCGTGCCGGTCGAG	7	7	7
TTTTTTGAACGTCATGGCGTGCCGGTCGAGA	7	7	7
TTTTTGCCTCATCGTTCAGTTTTCAAAGTTC	7	7	7
TTTTTGAACGTCATGGCGTGCCGGTCGAGAA	7	7	7
TTTTGCCTCATCGTTCAGTTTTCAAAGTTCG	7	7	7
TTTTGAACGTCATGGCGTGCCGGTCGAGAAA	7	7	7
TTTTAAAGAGCTATATCAAATTCTTTGGAGA	7	7	7
TTTGGCACCTCGATGTCGGCTCATCGCATCC	7	7	7
TTTGGAGAGTTTGATCCTGGCTCAGGACGAA	7	7	7
TTTGCCTCATCGTTCAGTTTTCAAAGTTCGT	7	7	7
TTTGATCCTGGCTCAGGACGAACGCTGGCGG	7	7	7
TTTGAACGTCATGGCGTGCCGGTCGAGAAAC	7	7	7
TTTCTCTTTCGCGCGAGCAAAGAGAAAGTGA	7	7	7
TTTCTCGACCGGCACGCCATGACGTTCAAAA	7	7	7
TTTCGGCCCCCCGGCCGAGTCACTTTTTCTT	7	7	7
TTTCCCTCACGGTACTGGTTCACTATCGGTC	7	7	7
TTTAAAGAGCTATATCAAATTCTTTGGAGAG	7	7	7
TTGTTAAGGCCCTTGTGCGATCGATGTTCGA	7	7	7
TTGTCGTAGTAGGCGCCGCCGTCGATCAGGA	7	7	7
TTGTCCGAGCGGGAGAGGAGAACCGAAATGA	7	7	7
TTGTAAAACTTTTTTTGCCTCATCGTTCAGT	7	7	7
TTGGGTTAAGTCCCGCAACGAGCGCAACCCT	7	7	7
TTGGCGCCGGTGATGGCGACGACGATGTTGT	7	7	7
TTGGCACCTCGATGTCGGCTCATCGCATCCT	7	7	7
TTGGAGAGTTTGATCCTGGCTCAGGACGAAC	7	7	7
TTGGAGAAGGCCATCTCGATCGGGTTCAGGT	7	7	7
TTGCCTCATCGTTCAGTTTTCAAAGTTCGTC	7	7	7
TTGCCCTGTCGGCGGGCGACGAGTTCCCCGC	7	7	7
TTGCAGCGGTCACGGCTTTCCACTGCGCCAT	7	7	7
TTGATCCTGGCTCAGGACGAACGCTGGCGGC	7	7	7
TTGAGCTTGGAGAAGGCCATCTCGATCGGGT	7	7	7
TTGACGTCATCCCCACCTTCCTCCGGTTTGT	7	7	7
TTGAACGTCATGGCGTGCCGGTCGAGAAACG	7	7	7
TTCTTTGGAGAGTTTGATCCTGGCTCAGGAC	7	7	7
TTCTTCGCGTTGCTTCGAATTAAACCACATG	7	7	7
TTCTCTTTCGCGCGAGCAAAGAGAAAGTGAC	7	7	7
TTCTCTGCGCGATTGTTAAGGCCCTTGTGCG	7	7	7
TTCTCGACCGGCACGCCATGACGTTCAAAAA	7	7	7
TTCTCCAAGCTCAAGGCACTGCTGAGAAAGG	7	7	7
TTCGGCCCCCCGGCCGAGTCACTTTTTCTTG	7	7	7
TTCGGCCAGCGTCAGGTCGGGGGTCTGCTCG	7	7	7
TTCGCGTTGCTTCGAATTAAACCACATGCTC	7	7	7
TTCGCGACTCGCTCGGCGTCCTGCCTCGCGT	7	7	7
TTCGATGGCCTGGCGTACCCCCGCCACCTTG	7	7	7
TTCGAGGGTCGCGGCGAGTTCGGCCAGCGTC	7	7	7
TTCGACATACAGGGGTTGCTCTTCCTGGTCA	7	7	7
TTCCTGGTCATTTCGGTTCTCCTCTCCCGCT	7	7	7
TTCCTGGCCTATGTCGGGCAGGTTCTGGTAC	7	7	7
TTCCTCCGGTTTGTCACCGGCAGTCTCCTTA	7	7	7
TTCCCTCACGGTACTGGTTCACTATCGGTCA	7	7	7
TTCAGAACGTCGTGAGACAGTTCGGTCCCTA	7	7	7
TTAGAGCATGATGTCGTCCGAAAACCGCTCA	7	7	7
TTAAGGCCCTTGTGCGATCGATGTTCGACGC	7	7	7
TTAAAGAGCTATATCAAATTCTTTGGAGAGT	7	7	7
TGTTTCGGCCCCCCGGCCGAGTCACTTTTTC	7	7	7
TGTTGGGTTAAGTCCCGCAACGAGCGCAACC	7	7	7
TGTTAAGGCCCTTGTGCGATCGATGTTCGAC	7	7	7
TGTGGGCTCGTCAGCCAGCCGCCGGGCCAGT	7	7	7
TGTGGCAGAGCATTGGCGAGGCGATTGCGCA	7	7	7
TGTGGACGTTTCTCGACCGGCACGCCATGAC	7	7	7
TGTCTCTGGTGCGGCGCGACGAAAAGATTTC	7	7	7
TGTCGTGAGATGTTGGGTTAAGTCCCGCAAC	7	7	7
TGTCGTAGTAGGCGCCGCCGTCGATCAGGAT	7	7	7
TGTCGGCGGGCGACGAGTTCCCCGCCTTCCC	7	7	7
TGTCCGAGCGGGAGAGGAGAACCGAAATGAC	7	7	7
TGTCCCTTCGCGACTCGCTCGGCGTCCTGCC	7	7	7
TGTCAGCCTGGCGACGGTGTGGACGTTTCTC	7	7	7
TGTAAAACTTTTTTTGCCTCATCGTTCAGTT	7	7	7
TGGTCATTTCGGTTCTCCTCTCCCGCTCGGA	7	7	7
TGGGTTCAGAACGTCGTGAGACAGTTCGGTC	7	7	7
TGGGTGGCTAGGGCTGAGTGTCTCTGGTGCG	7	7	7
TGGGGATCGAGCCGCAAGCCCCGGGGCTTGC	7	7	7
TGGGCTCGTCAGCCAGCCGCCGGGCCAGTGC	7	7	7
TGGGCCCCTCGCGGCGAGCGCTGCCGGGCCG	7	7	7
TGGCTCAGGACGAACGCTGGCGGCGTGCCTA	7	7	7
TGGCTAGGGCTGAGTGTCTCTGGTGCGGCGC	7	7	7
TGGCGTGCCGGTCGAGAAACGTCCACACCGT	7	7	7
TGGCGTCCGTGTCAGCCTGGCGACGGTGTGG	7	7	7
TGGCGTACCCCCGCCACCTTGTGGGCCGGCA	7	7	7
TGGCGCCGGTGATGGCGACGACGATGTTGTG	7	7	7
TGGCGCAGTGGAAAGCCGTGACCGGCGCAAC	7	7	7
TGGCGACGGTGTGGACGTTTCTCGACCGGCA	7	7	7
TGGCCTTCTCCAAGCTCAAGGCACTGCTGAG	7	7	7
TGGCCTGGCGTACCCCCGCCACCTTGTGGGC	7	7	7
TGGCCGGGCGGCTGGTCGACGAGCCCGGGTT	7	7	7
TGGCCGAACTCGCCGCGACCCTCGAACGGGA	7	7	7
TGGCCCGGCGGCTGGCTGACGAGCCCACATT	7	7	7
TGGCAGAGCATTGGCGAGGCGATTGCGCAGT	7	7	7
TGGCACCTCGATGTCGGCTCATCGCATCCTG	7	7	7
TGGATGGCCTGAGCGCGCCGCTGGTGCTCGA	7	7	7
TGGAGAGTTTGATCCTGGCTCAGGACGAACG	7	7	7
TGGAGAAGGCCATCTCGATCGGGTTCAGGTC	7	7	7
TGGACGTTTCTCGACCGGCACGCCATGACGT	7	7	7
TGGACGAGGTGGTGATTTCCATCGGCGGCCG	7	7	7
TGCTGAGAAAGGCGGCGGCGCGGACCGTGCC	7	7	7
TGCGCTACTTGCCACCCTATAGCCCCGACCT	7	7	7
TGCGCGATTGTTAAGGCCCTTGTGCGATCGA	7	7	7
TGCGCCTTCGATGGCCTGGCGTACCCCCGCC	7	7	7
TGCCGGTCGAGAAACGTCCACACCGTCGCCA	7	7	7
TGCCGGCGACAGCGTCACCGAGAGCGCCAGC	7	7	7
TGCCCTGTCGGCGGGCGACGAGTTCCCCGCC	7	7	7
TGCATCATCCGCTCTCGTTTTCGAAGCGGCA	7	7	7
TGCAGCGGTCACGGCTTTCCACTGCGCCATG	7	7	7
TGATGTCGTCCGAAAACCGCTCACACTTTTC	7	7	7
TGATCCTGGCTCAGGACGAACGCTGGCGGCG	7	7	7
TGAGTGTCTCTGGTGCGGCGCGACGAAAAGA	7	7	7
TGAGCTTGGAGAAGGCCATCTCGATCGGGTT	7	7	7
TGAGATGTTGGGTTAAGTCCCGCAACGAGCG	7	7	7
TGAGAATTCTCTGCGCGATTGTTAAGGCCCT	7	7	7
TGACTCGGCCGGGGGGCCGAAACAGGGAGTG	7	7	7
TGACGTCATCCCCACCTTCCTCCGGTTTGTC	7	7	7
TGACGCTGGCCGAACTCGCCGCGACCCTCGA	7	7	7
TGACACGGACGCCACGCTCCCGTTCGAGGGT	7	7	7
TGAATATGGGTGGCTAGGGCTGAGTGTCTCT	7	7	7
TGAACGTCATGGCGTGCCGGTCGAGAAACGT	7	7	7
TCTTTTTTTGAACGTCATGGCGTGCCGGTCG	7	7	7
TCTTTGGAGAGTTTGATCCTGGCTCAGGACG	7	7	7
TCTTTCGCGCGAGCAAAGAGAAAGTGACTCG	7	7	7
TCTTCGCGTTGCTTCGAATTAAACCACATGC	7	7	7
TCTTCCTGGTCATTTCGGTTCTCCTCTCCCG	7	7	7
TCTTCCTGGCCTATGTCGGGCAGGTTCTGGT	7	7	7
TCTGGACGAGGTGGTGATTTCCATCGGCGGC	7	7	7
TCTGCGCGATTGTTAAGGCCCTTGTGCGATC	7	7	7
TCTCTTTCGCGCGAGCAAAGAGAAAGTGACT	7	7	7
TCTCTGGTGCGGCGCGACGAAAAGATTTCGG	7	7	7
TCTCTGCGCGATTGTTAAGGCCCTTGTGCGA	7	7	7
TCTCGATCGGGTTCAGGTCGGGGCTATAGGG	7	7	7
TCTCGACCGGCACGCCATGACGTTCAAAAAA	7	7	7
TCTCCAAGCTCAAGGCACTGCTGAGAAAGGC	7	7	7
TCGTTGGCGCCGGTGATGGCGACGACGATGT	7	7	7
TCGTGTCGTGAGATGTTGGGTTAAGTCCCGC	7	7	7
TCGTGAGATGTTGGGTTAAGTCCCGCAACGA	7	7	7
TCGGGTACCAGAACCTGCCCGACATAGGCCA	7	7	7
TCGGCTCGGCAGGCCGCCGAGCGATTCGACG	7	7	7
TCGGCGGGCGACGAGTTCCCCGCCTTCCCGG	7	7	7
TCGGCGGCCGCAAACATTGGCTCTGGCGTGC	7	7	7
TCGGCCAGCGTCAGGTCGGGGGTCTGCTCGA	7	7	7
TCGGACAAGGAGACCAGAATGGCTCGGGCAT	7	7	7
TCGCTCCGGCGCCGCTCCGGGGGCACGTCGC	7	7	7
TCGCGTTGCTTCGAATTAAACCACATGCTCC	7	7	7
TCGCGGCGAGTTCGGCCAGCGTCAGGTCGGG	7	7	7
TCGCGGCGAGCGCTGCCGGGCCGCGATCCCC	7	7	7
TCGCGACTCGCTCGGCGTCCTGCCTCGCGTC	7	7	7
TCGCGAAGGGACGTCCCTGTCCCTTCGCGAC	7	7	7
TCGCCGCGAGGGGCCCAGCCCCGCAGGCGGG	7	7	7
TCGCCGCGACCCTCGAACGGGAGCGTGGCGT	7	7	7
TCGCCAGGCTGACACGGACGCCACGCTCCCG	7	7	7
TCGATGTCGGCTCATCGCATCCTGGGGCTGG	7	7	7
TCGATGGCCTGGCGTACCCCCGCCACCTTGT	7	7	7
TCGATCGGGTTCAGGTCGGGGCTATAGGGTG	7	7	7
TCGAGGGTCGCGGCGAGTTCGGCCAGCGTCA	7	7	7
TCGAGCCGCAAGCCCCGGGGCTTGCCCTGTC	7	7	7
TCGAGATGGCCTTCTCCAAGCTCAAGGCACT	7	7	7
TCGAGAAACGTCCACACCGTCGCCAGGCTGA	7	7	7
TCGACCTTGAGCACCTCGGCCCAGATCGCCG	7	7	7
TCGACATACAGGGGTTGCTCTTCCTGGTCAT	7	7	7
TCGACAATGCCGGCGACAGCGTCACCGAGAG	7	7	7
TCGAAGTAGTGCCTGCAGTCCTGTGCAGAGA	7	7	7
TCGAAGCCGCATCGTTGGCGCCGGTGATGGC	7	7	7
TCGAACGGGAGCGTGGCGTCCGTGTCAGCCT	7	7	7
TCGAAAGCCCTGCATCATCCGCTCTCGTTTT	7	7	7
TCCTGGTCATTTCGGTTCTCCTCTCCCGCTC	7	7	7
TCCTGGCTCAGGACGAACGCTGGCGGCGTGC	7	7	7
TCCTGGCCTATGTCGGGCAGGTTCTGGTACC	7	7	7
TCCTGCGCCTTCGATGGCCTGGCGTACCCCC	7	7	7
TCCTCCGGTTTGTCACCGGCAGTCTCCTTAG	7	7	7
TCCGTGTCAGCCTGGCGACGGTGTGGACGTT	7	7	7
TCCGGTTTGTCACCGGCAGTCTCCTTAGAGT	7	7	7
TCCGGGGGCACGTCGCGAAGGGACGTCCCTG	7	7	7
TCCGGCGCCGCTCCGGGGGCACGTCGCGAAG	7	7	7
TCCGCTCGGCCTCCTGAAGGGGGCATCCGGC	7	7	7
TCCGCGCAATGGCGCAGTGGAAAGCCGTGAC	7	7	7
TCCGCATGGGGATCGAGCCGCAAGCCCCGGG	7	7	7
TCCGAGCGGGAGAGGAGAACCGAAATGACCA	7	7	7
TCCGACGGATCGAAAGCCCTGCATCATCCGC	7	7	7
TCCCTTCGCGACTCGCTCGGCGTCCTGCCTC	7	7	7
TCCCTGTCCCTTCGCGACTCGCTCGGCGTCC	7	7	7
TCCCGTTCGAGGGTCGCGGCGAGTTCGGCCA	7	7	7
TCCCCACCTTCCTCCGGTTTGTCACCGGCAG	7	7	7
TCCAGGCAGCCCGACAGGGATGGATCGAGGA	7	7	7
TCCACACCGTCGCCAGGCTGACACGGACGCC	7	7	7
TCCAAGCTCAAGGCACTGCTGAGAAAGGCGG	7	7	7
TCATTTCGGTTCTCCTCTCCCGCTCGGACAA	7	7	7
TCATGGCGTGCCGGTCGAGAAACGTCCACAC	7	7	7
TCATCCCCACCTTCCTCCGGTTTGTCACCGG	7	7	7
TCAGGTCGGGGGTCTGCTCGAGCAGGCCGAG	7	7	7
TCAGGACGAACGCTGGCGGCGTGCCTAATAC	7	7	7
TCAGCTACAAGAACCACCGCTTTCCACCGCA	7	7	7
TCAGCCTGGCGACGGTGTGGACGTTTCTCGA	7	7	7
TCAGAACGTCGTGAGACAGTTCGGTCCCTAT	7	7	7
TCACGGCTTTCCACTGCGCCATGGCGCGGAT	7	7	7
TCACCGAGAGCGCCAGCGAGGGGACCGACAC	7	7	7
TCAAGGCACTGCTGAGAAAGGCGGCGGCGCG	7	7	7
TCAACGCCCTGAGCAAATGGCCCGACACGGC	7	7	7
TCAAATTCTTTGGAGAGTTTGATCCTGGCTC	7	7	7
TATGGGTGGCTAGGGCTGAGTGTCTCTGGTG	7	7	7
TATCAAATTCTTTGGAGAGTTTGATCCTGGC	7	7	7
TATATCAAATTCTTTGGAGAGTTTGATCCTG	7	7	7
TAGTCCGCATGGGGATCGAGCCGCAAGCCCC	7	7	7
TAGGGCTGAGTGTCTCTGGTGCGGCGCGACG	7	7	7
TAGAGCATGATGTCGTCCGAAAACCGCTCAC	7	7	7
TAGAGCATGATGCCGAAAAGTGTGAGCGGTT	7	7	7
TACTTGCCACCCTATAGCCCCGACCTGAACC	7	7	7
TACCCCCGCCACCTTGTGGGCCGGCAGGTTG	7	7	7
TACAGGGGTTGCTCTTCCTGGTCATTTCGGT	7	7	7
TAAGGTTCTTCGCGTTGCTTCGAATTAAACC	7	7	7
TAAGGCCCTTGTGCGATCGATGTTCGACGCC	7	7	7
TAAAGAGCTATATCAAATTCTTTGGAGAGTT	7	7	7
TAAAACTTTTTTTGCCTCATCGTTCAGTTTT	7	7	7
GTTTGTCACCGGCAGTCTCCTTAGAGTGCCC	7	7	7
GTTTGGCACCTCGATGTCGGCTCATCGCATC	7	7	7
GTTTGATCCTGGCTCAGGACGAACGCTGGCG	7	7	7
GTTTCTCGACCGGCACGCCATGACGTTCAAA	7	7	7
GTTTCGGCCCCCCGGCCGAGTCACTTTTTCT	7	7	7
GTTGTCGTAGTAGGCGCCGCCGTCGATCAGG	7	7	7
GTTGGGTTAAGTCCCGCAACGAGCGCAACCC	7	7	7
GTTGGCGCCGGTGATGGCGACGACGATGTTG	7	7	7
GTTCTTCGCGTTGCTTCGAATTAAACCACAT	7	7	7
GTTCGGCCAGCGTCAGGTCGGGGGTCTGCTC	7	7	7
GTTCGAGGGTCGCGGCGAGTTCGGCCAGCGT	7	7	7
GTTCCCTCGCTCCGGCGCCGCTCCGGGGGCA	7	7	7
GTTCAGAACGTCGTGAGACAGTTCGGTCCCT	7	7	7
GTTAGAGCATGATGTCGTCCGAAAACCGCTC	7	7	7
GTTAAGGCCCTTGTGCGATCGATGTTCGACG	7	7	7
GTGTGGACGTTTCTCGACCGGCACGCCATGA	7	7	7
GTGTCTCTGGTGCGGCGCGACGAAAAGATTT	7	7	7
GTGTCGTGAGATGTTGGGTTAAGTCCCGCAA	7	7	7
GTGTCAGCCTGGCGACGGTGTGGACGTTTCT	7	7	7
GTGGGCTCGTCAGCCAGCCGCCGGGCCAGTG	7	7	7
GTGGCTAGGGCTGAGTGTCTCTGGTGCGGCG	7	7	7
GTGGCGTCCGTGTCAGCCTGGCGACGGTGTG	7	7	7
GTGGCAGAGCATTGGCGAGGCGATTGCGCAG	7	7	7
GTGGACGTTTCTCGACCGGCACGCCATGACG	7	7	7
GTGGAAAACGCTGCGCGGTTTTCCACCCTAC	7	7	7
GTGCCGGTCGAGAAACGTCCACACCGTCGCC	7	7	7
GTGAGATGTTGGGTTAAGTCCCGCAACGAGC	7	7	7
GTGAGAATTCTCTGCGCGATTGTTAAGGCCC	7	7	7
GTGACTCGGCCGGGGGGCCGAAACAGGGAGT	7	7	7
GTCTTTTTTTGAACGTCATGGCGTGCCGGTC	7	7	7
GTCTTCCTGGCCTATGTCGGGCAGGTTCTGG	7	7	7
GTCTCTGGTGCGGCGCGACGAAAAGATTTCG	7	7	7
GTCGTGAGATGTTGGGTTAAGTCCCGCAACG	7	7	7
GTCGGCGGGCGACGAGTTCCCCGCCTTCCCG	7	7	7
GTCGCGGCGAGTTCGGCCAGCGTCAGGTCGG	7	7	7
GTCGCGCCCGGCGCCGCCGTCGAGCAGGTCG	7	7	7
GTCGCGAAGGGACGTCCCTGTCCCTTCGCGA	7	7	7
GTCGCCAGGCTGACACGGACGCCACGCTCCC	7	7	7
GTCGAGAAACGTCCACACCGTCGCCAGGCTG	7	7	7
GTCCGTGTCAGCCTGGCGACGGTGTGGACGT	7	7	7
GTCCGCATGGGGATCGAGCCGCAAGCCCCGG	7	7	7
GTCCGAGCGGGAGAGGAGAACCGAAATGACC	7	7	7
GTCCCTTCGCGACTCGCTCGGCGTCCTGCCT	7	7	7
GTCCCTGTTTCGGCCCCCCGGCCGAGTCACT	7	7	7
GTCCCTGTCCCTTCGCGACTCGCTCGGCGTC	7	7	7
GTCCAGGCAGCCCGACAGGGATGGATCGAGG	7	7	7
GTCCACACCGTCGCCAGGCTGACACGGACGC	7	7	7
GTCATTTCGGTTCTCCTCTCCCGCTCGGACA	7	7	7
GTCATGGCGTGCCGGTCGAGAAACGTCCACA	7	7	7
GTCATCCCCACCTTCCTCCGGTTTGTCACCG	7	7	7
GTCAGGTCGGGGGTCTGCTCGAGCAGGCCGA	7	7	7
GTCAGCCTGGCGACGGTGTGGACGTTTCTCG	7	7	7
GTCACGGCTTTCCACTGCGCCATGGCGCGGA	7	7	7
GTCACCGAGAGCGCCAGCGAGGGGACCGACA	7	7	7
GTACCGTGAGGGAAAGGTGAAAAGCACCCCG	7	7	7
GTACCCCCGCCACCTTGTGGGCCGGCAGGTT	7	7	7
GTAAGGTTCTTCGCGTTGCTTCGAATTAAAC	7	7	7
GTAAAACTTTTTTTGCCTCATCGTTCAGTTT	7	7	7
GGTTTGTCACCGGCAGTCTCCTTAGAGTGCC	7	7	7
GGTTCTTCGCGTTGCTTCGAATTAAACCACA	7	7	7
GGTTCCCTCGCTCCGGCGCCGCTCCGGGGGC	7	7	7
GGTTCAGAACGTCGTGAGACAGTTCGGTCCC	7	7	7
GGTGTGGACGTTTCTCGACCGGCACGCCATG	7	7	7
GGTGGGTAGTTTGACTGGGGCGGTCGCCTCC	7	7	7
GGTGGCTAGGGCTGAGTGTCTCTGGTGCGGC	7	7	7
GGTGGAAAACGCTGCGCGGTTTTCCACCCTA	7	7	7
GGTCTTCCTGGCCTATGTCGGGCAGGTTCTG	7	7	7
GGTCGGGGGTCTGCTCGAGCAGGCCGAGCAG	7	7	7
GGTCGCGGCGAGTTCGGCCAGCGTCAGGTCG	7	7	7
GGTCGAGAAACGTCCACACCGTCGCCAGGCT	7	7	7
GGTCATTTCGGTTCTCCTCTCCCGCTCGGAC	7	7	7
GGTCACGGCTTTCCACTGCGCCATGGCGCGG	7	7	7
GGTACGCCAGGCCATCGAAGGCGCAGGAGCC	7	7	7
GGTAAGGTTCTTCGCGTTGCTTCGAATTAAA	7	7	7
GGGTTCCCTCGCTCCGGCGCCGCTCCGGGGG	7	7	7
GGGTTCAGAACGTCGTGAGACAGTTCGGTCC	7	7	7
GGGTGGCTAGGGCTGAGTGTCTCTGGTGCGG	7	7	7
GGGTCGCGGCGAGTTCGGCCAGCGTCAGGTC	7	7	7
GGGTACGCCAGGCCATCGAAGGCGCAGGAGC	7	7	7
GGGGTACGCCAGGCCATCGAAGGCGCAGGAG	7	7	7
GGGGGTACGCCAGGCCATCGAAGGCGCAGGA	7	7	7
GGGGGCACGTCGCGAAGGGACGTCCCTGTCC	7	7	7
GGGGCTTGCCCTGTCGGCGGGCGACGAGTTC	7	7	7
GGGGCCCAGCCCCGCAGGCGGGCCAGGTTCG	7	7	7
GGGGCACGTCGCGAAGGGACGTCCCTGTCCC	7	7	7
GGGGATCGAGCCGCAAGCCCCGGGGCTTGCC	7	7	7
GGGCTTGCCCTGTCGGCGGGCGACGAGTTCC	7	7	7
GGGCTGAGTGTCTCTGGTGCGGCGCGACGAA	7	7	7
GGGCGACGAGTTCCCCGCCTTCCCGGAAGCG	7	7	7
GGGCCCCTCGCGGCGAGCGCTGCCGGGCCGC	7	7	7
GGGCCCAGCCCCGCAGGCGGGCCAGGTTCGT	7	7	7
GGGCACGTCGCGAAGGGACGTCCCTGTCCCT	7	7	7
GGGATCGAGCCGCAAGCCCCGGGGCTTGCCC	7	7	7
GGGAGCGTGGCGTCCGTGTCAGCCTGGCGAC	7	7	7
GGGAGAGGAGAACCGAAATGACCAGGAAGAG	7	7	7
GGGACGTCCCTGTCCCTTCGCGACTCGCTCG	7	7	7
GGCTTGCCCTGTCGGCGGGCGACGAGTTCCC	7	7	7
GGCTGGGCCCCTCGCGGCGAGCGCTGCCGGG	7	7	7
GGCTGAGTGTCTCTGGTGCGGCGCGACGAAA	7	7	7
GGCTGACACGGACGCCACGCTCCCGTTCGAG	7	7	7
GGCTCGGCAGGCCGCCGAGCGATTCGACGTC	7	7	7
GGCTCCTGCGCCTTCGATGGCCTGGCGTACC	7	7	7
GGCTCAGGACGAACGCTGGCGGCGTGCCTAA	7	7	7
GGCTAGGGCTGAGTGTCTCTGGTGCGGCGCG	7	7	7
GGCGTGCCGGTCGAGAAACGTCCACACCGTC	7	7	7
GGCGTCCGTGTCAGCCTGGCGACGGTGTGGA	7	7	7
GGCGTACCCCCGCCACCTTGTGGGCCGGCAG	7	7	7
GGCGGGCGACGAGTTCCCCGCCTTCCCGGAA	7	7	7
GGCGGCCGCAAACATTGGCTCTGGCGTGCCG	7	7	7
GGCGGATGGCGGATGGCGGATGGCGGATGGC	7	7	7
GGCGCCGGTGATGGCGACGACGATGTTGTGG	7	7	7
GGCGCCGCTCCGGGGGCACGTCGCGAAGGGA	7	7	7
GGCGAGTTCGGCCAGCGTCAGGTCGGGGGTC	7	7	7
GGCGAGCGCTGCCGGGCCGCGATCCCCCACG	7	7	7
GGCGACGGTGTGGACGTTTCTCGACCGGCAC	7	7	7
GGCGACGAGTTCCCCGCCTTCCCGGAAGCGC	7	7	7
GGCGACAGCGTCACCGAGAGCGCCAGCGAGG	7	7	7
GGCCTTCTCCAAGCTCAAGGCACTGCTGAGA	7	7	7
GGCCTGGCGTACCCCCGCCACCTTGTGGGCC	7	7	7
GGCCGGGCGGCTGGTCGACGAGCCCGGGTTG	7	7	7
GGCCGGACGTCCAGGCAGCCCGACAGGGATG	7	7	7
GGCCGCAAACATTGGCTCTGGCGTGCCGTTG	7	7	7
GGCCGAGTCACTTTCTCTTTGCTCGCGCGAA	7	7	7
GGCCGAACTCGCCGCGACCCTCGAACGGGAG	7	7	7
GGCCCTTGTGCGATCGATGTTCGACGCCGGG	7	7	7
GGCCCGGCGGCTGGCTGACGAGCCCACATTG	7	7	7
GGCCCCTCGCGGCGAGCGCTGCCGGGCCGCG	7	7	7
GGCCCAGCCCCGCAGGCGGGCCAGGTTCGTC	7	7	7
GGCCATCTCGATCGGGTTCAGGTCGGGGCTA	7	7	7
GGCCATCGAAGGCGCAGGAGCCACACTGCGC	7	7	7
GGCCAGCGTCAGGTCGGGGGTCTGCTCGAGC	7	7	7
GGCAGCGCTCGCCGCGAGGGGCCCAGCCCCG	7	7	7
GGCAGCCCGACAGGGATGGATCGAGGAGCAG	7	7	7
GGCAGAGCATTGGCGAGGCGATTGCGCAGTT	7	7	7
GGCACTGCTGAGAAAGGCGGCGGCGCGGACC	7	7	7
GGCACGTCGCGAAGGGACGTCCCTGTCCCTT	7	7	7
GGCACCTCGATGTCGGCTCATCGCATCCTGG	7	7	7
GGATGGCGGATGGCGGATGGCGGATGGCGGA	7	7	7
GGATCGAGCCGCAAGCCCCGGGGCTTGCCCT	7	7	7
GGATCGAAAGCCCTGCATCATCCGCTCTCGT	7	7	7
GGATCCGCGCAATGGCGCAGTGGAAAGCCGT	7	7	7
GGATATCTGGCATCTGGACGAGGTGGTGATT	7	7	7
GGAGCGTGGCGTCCGTGTCAGCCTGGCGACG	7	7	7
GGAGAGTTTGATCCTGGCTCAGGACGAACGC	7	7	7
GGAGAGGAGAACCGAAATGACCAGGAAGAGC	7	7	7
GGAGAAGGCCATCTCGATCGGGTTCAGGTCG	7	7	7
GGAGAACCGAAATGACCAGGAAGAGCAACCC	7	7	7
GGACGTTTCTCGACCGGCACGCCATGACGTT	7	7	7
GGACGTCCCTGTCCCTTCGCGACTCGCTCGG	7	7	7
GGACGTCCAGGCAGCCCGACAGGGATGGATC	7	7	7
GGACGCCACGCTCCCGTTCGAGGGTCGCGGC	7	7	7
GGACGAGGTGGTGATTTCCATCGGCGGCCGC	7	7	7
GGACGAACGCTGGCGGCGTGCCTAATACATG	7	7	7
GGACAAGGAGACCAGAATGGCTCGGGCATAC	7	7	7
GCTTGGAGAAGGCCATCTCGATCGGGTTCAG	7	7	7
GCTTGCCCTGTCGGCGGGCGACGAGTTCCCC	7	7	7
GCTGTGGCAGAGCATTGGCGAGGCGATTGCG	7	7	7
GCTGGGTTCAGAACGTCGTGAGACAGTTCGG	7	7	7
GCTGGGCCCCTCGCGGCGAGCGCTGCCGGGC	7	7	7
GCTGGCCGAACTCGCCGCGACCCTCGAACGG	7	7	7
GCTGCCGGGCCGCGATCCCCCACGGCCACTG	7	7	7
GCTGAGTGTCTCTGGTGCGGCGCGACGAAAA	7	7	7
GCTGAGAAAGGCGGCGGCGCGGACCGTGCCG	7	7	7
GCTGACGCCCGGCGATATCGTGGTGATGGAC	7	7	7
GCTGACACGGACGCCACGCTCCCGTTCGAGG	7	7	7
GCTCGGCAGGCCGCCGAGCGATTCGACGTCG	7	7	7
GCTCGGACAAGGAGACCAGAATGGCTCGGGC	7	7	7
GCTCGCCGCGAGGGGCCCAGCCCCGCAGGCG	7	7	7
GCTCCTGCGCCTTCGATGGCCTGGCGTACCC	7	7	7
GCTCCGGGGGCACGTCGCGAAGGGACGTCCC	7	7	7
GCTCCGGCGCCGCTCCGGGGGCACGTCGCGA	7	7	7
GCTCCCGTTCGAGGGTCGCGGCGAGTTCGGC	7	7	7
GCTCAGGACGAACGCTGGCGGCGTGCCTAAT	7	7	7
GCTCAAGGCACTGCTGAGAAAGGCGGCGGCG	7	7	7
GCTATATCAAATTCTTTGGAGAGTTTGATCC	7	7	7
GCTAGGGCTGAGTGTCTCTGGTGCGGCGCGA	7	7	7
GCTACTTGCCACCCTATAGCCCCGACCTGAA	7	7	7
GCGTGGCGTCCGTGTCAGCCTGGCGACGGTG	7	7	7
GCGTGCCGGTCGAGAAACGTCCACACCGTCG	7	7	7
GCGTCCGTGTCAGCCTGGCGACGGTGTGGAC	7	7	7
GCGTCAGGTCGGGGGTCTGCTCGAGCAGGCC	7	7	7
GCGTCACCGAGAGCGCCAGCGAGGGGACCGA	7	7	7
GCGTACCCCCGCCACCTTGTGGGCCGGCAGG	7	7	7
GCGGTCACGGCTTTCCACTGCGCCATGGCGC	7	7	7
GCGGGCGACGAGTTCCCCGCCTTCCCGGAAG	7	7	7
GCGGGAGAGGAGAACCGAAATGACCAGGAAG	7	7	7
GCGGCGAGTTCGGCCAGCGTCAGGTCGGGGG	7	7	7
GCGGCGAGCGCTGCCGGGCCGCGATCCCCCA	7	7	7
GCGGCCGCAAACATTGGCTCTGGCGTGCCGT	7	7	7
GCGGATGGCGGATGGCGGATGGCGGATGGCG	7	7	7
GCGCTGCCGGGCCGCGATCCCCCACGGCCAC	7	7	7
GCGCTCGCCGCGAGGGGCCCAGCCCCGCAGG	7	7	7
GCGCTACTTGCCACCCTATAGCCCCGACCTG	7	7	7
GCGCGTCTTTTCAGACGCGCAAAGGACGCTG	7	7	7
GCGCGATTGTTAAGGCCCTTGTGCGATCGAT	7	7	7
GCGCCTTCGATGGCCTGGCGTACCCCCGCCA	7	7	7
GCGCCGCTCCGGGGGCACGTCGCGAAGGGAC	7	7	7
GCGCAATGGCGCAGTGGAAAGCCGTGACCGG	7	7	7
GCGATTGTTAAGGCCCTTGTGCGATCGATGT	7	7	7
GCGAGTTCGGCCAGCGTCAGGTCGGGGGTCT	7	7	7
GCGAGGGGCCCAGCCCCGCAGGCGGGCCAGG	7	7	7
GCGAGCGCTGCCGGGCCGCGATCCCCCACGG	7	7	7
GCGACTCGCTCGGCGTCCTGCCTCGCGTCCC	7	7	7
GCGACGGTGTGGACGTTTCTCGACCGGCACG	7	7	7
GCGACGAGTTCCCCGCCTTCCCGGAAGCGCC	7	7	7
GCGACCCTCGAACGGGAGCGTGGCGTCCGTG	7	7	7
GCGACAGCGTCACCGAGAGCGCCAGCGAGGG	7	7	7
GCGAAGGGACGTCCCTGTCCCTTCGCGACTC	7	7	7
GCCTTGAGCTTGGAGAAGGCCATCTCGATCG	7	7	7
GCCTTCTCCAAGCTCAAGGCACTGCTGAGAA	7	7	7
GCCTTCGATGGCCTGGCGTACCCCCGCCACC	7	7	7
GCCTGGCGTACCCCCGCCACCTTGTGGGCCG	7	7	7
GCCTGGCGACGGTGTGGACGTTTCTCGACCG	7	7	7
GCCTCGAAGTAGTGCCTGCAGTCCTGTGCAG	7	7	7
GCCGGTCGAGAAACGTCCACACCGTCGCCAG	7	7	7
GCCGGGTCGGCCTAAAATCTGAATCCTGTTC	7	7	7
GCCGGGGTTCCCTCGCTCCGGCGCCGCTCCG	7	7	7
GCCGGGCGGCTGGTCGACGAGCCCGGGTTGC	7	7	7
GCCGGCGACAGCGTCACCGAGAGCGCCAGCG	7	7	7
GCCGGATGCCCCCTTCAGGAGGCCGAGCGGA	7	7	7
GCCGGACGTCCAGGCAGCCCGACAGGGATGG	7	7	7
GCCGCTCCGGGGGCACGTCGCGAAGGGACGT	7	7	7
GCCGCGAGGGGCCCAGCCCCGCAGGCGGGCC	7	7	7
GCCGCGACCCTCGAACGGGAGCGTGGCGTCC	7	7	7
GCCGCATCGTTGGCGCCGGTGATGGCGACGA	7	7	7
GCCGCAAGCCCCGGGGCTTGCCCTGTCGGCG	7	7	7
GCCGCAAACATTGGCTCTGGCGTGCCGTTGA	7	7	7
GCCGAGTCACTTTCTCTTTGCTCGCGCGAAA	7	7	7
GCCGAGCAGCAACGGCCGGACGTCCAGGCAG	7	7	7
GCCGAACTCGCCGCGACCCTCGAACGGGAGC	7	7	7
GCCCTTGTGCGATCGATGTTCGACGCCGGGC	7	7	7
GCCCTGTCGGCGGGCGACGAGTTCCCCGCCT	7	7	7
GCCCTGCATCATCCGCTCTCGTTTTCGAAGC	7	7	7
GCCCTGAGCAAATGGCCCGACACGGCGGACT	7	7	7
GCCCCTCGCGGCGAGCGCTGCCGGGCCGCGA	7	7	7
GCCCCGGGGCTTGCCCTGTCGGCGGGCGACG	7	7	7
GCCCCAGTAAACGGCGGCCGTAACTATAACG	7	7	7
GCCCAGCCCCGCAGGCGGGCCAGGTTCGTCG	7	7	7
GCCATCTCGATCGGGTTCAGGTCGGGGCTAT	7	7	7
GCCATCGAAGGCGCAGGAGCCACACTGCGCT	7	7	7
GCCAGGGTGCCGGCGTAGCCGTTGCCCAGGC	7	7	7
GCCAGGCTGACACGGACGCCACGCTCCCGTT	7	7	7
GCCAGGCCATCGAAGGCGCAGGAGCCACACT	7	7	7
GCCAGCGTCAGGTCGGGGGTCTGCTCGAGCA	7	7	7
GCCAGACAAGAAAAAGTGACTCGGCCGGGGG	7	7	7
GCCACGCTCCCGTTCGAGGGTCGCGGCGAGT	7	7	7
GCATGTCGCGCAAAAGTGTGCAGCGGTTTTG	7	7	7
GCATGGGGATCGAGCCGCAAGCCCCGGGGCT	7	7	7
GCATGATGTCGTCCGAAAACCGCTCACACTT	7	7	7
GCATCTGGACGAGGTGGTGATTTCCATCGGC	7	7	7
GCATCGTTGGCGCCGGTGATGGCGACGACGA	7	7	7
GCAGCGGTCACGGCTTTCCACTGCGCCATGG	7	7	7
GCAGCGCTCGCCGCGAGGGGCCCAGCCCCGC	7	7	7
GCAGCCTGACCAGCAATCGCTTGGCAGCCTT	7	7	7
GCAGCCCGACAGGGATGGATCGAGGAGCAGT	7	7	7
GCAGCAACGGCCGGACGTCCAGGCAGCCCGA	7	7	7
GCAGAGCATTGGCGAGGCGATTGCGCAGTTC	7	7	7
GCACTGGCCCGGCGGCTGGCTGACGAGCCCA	7	7	7
GCACTGCTGAGAAAGGCGGCGGCGCGGACCG	7	7	7
GCACGTCGCGAAGGGACGTCCCTGTCCCTTC	7	7	7
GCACCTCGATGTCGGCTCATCGCATCCTGGG	7	7	7
GCAATTGCAGCGGTCACGGCTTTCCACTGCG	7	7	7
GCAATGGCGCAGTGGAAAGCCGTGACCGGCG	7	7	7
GCAAGCCCCGGGGCTTGCCCTGTCGGCGGGC	7	7	7
GCAACGGCCGGACGTCCAGGCAGCCCGACAG	7	7	7
GCAAACATTGGCTCTGGCGTGCCGTTGACCA	7	7	7
GATTGTTAAGGCCCTTGTGCGATCGATGTTC	7	7	7
GATGTTGGGTTAAGTCCCGCAACGAGCGCAA	7	7	7
GATGTCGGCTCATCGCATCCTGGGGCTGGAG	7	7	7
GATGGCCTTCTCCAAGCTCAAGGCACTGCTG	7	7	7
GATGGCCTGGCGTACCCCCGCCACCTTGTGG	7	7	7
GATGAATATGGGTGGCTAGGGCTGAGTGTCT	7	7	7
GATCGGGTTCAGGTCGGGGCTATAGGGTGGC	7	7	7
GATCGAGCCGCAAGCCCCGGGGCTTGCCCTG	7	7	7
GATCGAGATGGCCTTCTCCAAGCTCAAGGCA	7	7	7
GATCGAAGCCGCATCGTTGGCGCCGGTGATG	7	7	7
GATCGAAAGCCCTGCATCATCCGCTCTCGTT	7	7	7
GATCCTGGCTCAGGACGAACGCTGGCGGCGT	7	7	7
GATCCGCGCAATGGCGCAGTGGAAAGCCGTG	7	7	7
GATATCTGGCATCTGGACGAGGTGGTGATTT	7	7	7
GAGTTTGATCCTGGCTCAGGACGAACGCTGG	7	7	7
GAGTTCGGCCAGCGTCAGGTCGGGGGTCTGC	7	7	7
GAGTGTCTCTGGTGCGGCGCGACGAAAAGAT	7	7	7
GAGGTGGTGATTTCCATCGGCGGCCGCAAAC	7	7	7
GAGGGTCGCGGCGAGTTCGGCCAGCGTCAGG	7	7	7
GAGGGGCCCAGCCCCGCAGGCGGGCCAGGTT	7	7	7
GAGGAGAACCGAAATGACCAGGAAGAGCAAC	7	7	7
GAGCTTGGAGAAGGCCATCTCGATCGGGTTC	7	7	7
GAGCTGGGTTCAGAACGTCGTGAGACAGTTC	7	7	7
GAGCTATATCAAATTCTTTGGAGAGTTTGAT	7	7	7
GAGCGTGGCGTCCGTGTCAGCCTGGCGACGG	7	7	7
GAGCGGGAGAGGAGAACCGAAATGACCAGGA	7	7	7
GAGCGCTGCCGGGCCGCGATCCCCCACGGCC	7	7	7
GAGCCGCAAGCCCCGGGGCTTGCCCTGTCGG	7	7	7
GAGCAGCAACGGCCGGACGTCCAGGCAGCCC	7	7	7
GAGATGTTGGGTTAAGTCCCGCAACGAGCGC	7	7	7
GAGATGGCCTTCTCCAAGCTCAAGGCACTGC	7	7	7
GAGAGTTTGATCCTGGCTCAGGACGAACGCT	7	7	7
GAGAGGAGAACCGAAATGACCAGGAAGAGCA	7	7	7
GAGAATTCTCTGCGCGATTGTTAAGGCCCTT	7	7	7
GAGAAGGCCATCTCGATCGGGTTCAGGTCGG	7	7	7
GAGAACTGCGCAATCGCCTCGCCAATGCTCT	7	7	7
GAGAACCGAAATGACCAGGAAGAGCAACCCC	7	7	7
GAGAAAGCGCGCCCGATCATTCGGCCCCGGC	7	7	7
GAGAAACGTCCACACCGTCGCCAGGCTGACA	7	7	7
GACTTGCATGTATTAGGCACGCCGCCAGCGT	7	7	7
GACTCGGCCGGGGGGCCGAAACAGGGAGTGT	7	7	7
GACGTTTCTCGACCGGCACGCCATGACGTTC	7	7	7
GACGTCCCTGTCCCTTCGCGACTCGCTCGGC	7	7	7
GACGTCCAGGCAGCCCGACAGGGATGGATCG	7	7	7
GACGTCATCCCCACCTTCCTCCGGTTTGTCA	7	7	7
GACGGTGTGGACGTTTCTCGACCGGCACGCC	7	7	7
GACGGATCGAAAGCCCTGCATCATCCGCTCT	7	7	7
GACGCTGGCCGAACTCGCCGCGACCCTCGAA	7	7	7
GACGCCACGCTCCCGTTCGAGGGTCGCGGCG	7	7	7
GACGAGGTGGTGATTTCCATCGGCGGCCGCA	7	7	7
GACGAACGCTGGCGGCGTGCCTAATACATGC	7	7	7
GACCTGACGCTGGCCGAACTCGCCGCGACCC	7	7	7
GACCCTCGAACGGGAGCGTGGCGTCCGTGTC	7	7	7
GACATACAGGGGTTGCTCTTCCTGGTCATTT	7	7	7
GACAGCGTCACCGAGAGCGCCAGCGAGGGGA	7	7	7
GACACGGACGCCACGCTCCCGTTCGAGGGTC	7	7	7
GACAATGCCGGCGACAGCGTCACCGAGAGCG	7	7	7
GACAAGGAGACCAGAATGGCTCGGGCATACA	7	7	7
GAATTCTCTGCGCGATTGTTAAGGCCCTTGT	7	7	7
GAATTCGACATACAGGGGTTGCTCTTCCTGG	7	7	7
GAATGCTTCAATCTAACCCGGAAAGGCTCTA	7	7	7
GAATATGGGTGGCTAGGGCTGAGTGTCTCTG	7	7	7
GAAGTAGTGCCTGCAGTCCTGTGCAGAGAAC	7	7	7
GAAGGGACGTCCCTGTCCCTTCGCGACTCGC	7	7	7
GAAGGCCATCTCGATCGGGTTCAGGTCGGGG	7	7	7
GAAGCGGTTTTCCGTCCGGAATTGCGTAAAA	7	7	7
GAAGCCGCATCGTTGGCGCCGGTGATGGCGA	7	7	7
GAAGCCCCAGTAAACGGCGGCCGTAACTATA	7	7	7
GAACTGCGCAATCGCCTCGCCAATGCTCTGC	7	7	7
GAACTCGCCGCGACCCTCGAACGGGAGCGTG	7	7	7
GAACGTCATGGCGTGCCGGTCGAGAAACGTC	7	7	7
GAACGGGAGCGTGGCGTCCGTGTCAGCCTGG	7	7	7
GAACGCTGGCGGCGTGCCTAATACATGCAAG	7	7	7
GAACCGAAATGACCAGGAAGAGCAACCCCTG	7	7	7
GAAAGCCCTGCATCATCCGCTCTCGTTTTCG	7	7	7
GAAACGTCCACACCGTCGCCAGGCTGACACG	7	7	7
GAAAACCACGACCTTTACCGCCGGCCTGCGG	7	7	7
CTTTTTTTGCCTCATCGTTCAGTTTTCAAAG	7	7	7
CTTTTTTTGAACGTCATGGCGTGCCGGTCGA	7	7	7
CTTTGGAGAGTTTGATCCTGGCTCAGGACGA	7	7	7
CTTTCTCTTTCGCGCGAGCAAAGAGAAAGTG	7	7	7
CTTTCGCGCGAGCAAAGAGAAAGTGACTCGG	7	7	7
CTTTCCCTCACGGTACTGGTTCACTATCGGT	7	7	7
CTTGTCCGAGCGGGAGAGGAGAACCGAAATG	7	7	7
CTTGGAGAAGGCCATCTCGATCGGGTTCAGG	7	7	7
CTTGCCCTGTCGGCGGGCGACGAGTTCCCCG	7	7	7
CTTGAGCTTGGAGAAGGCCATCTCGATCGGG	7	7	7
CTTCTCCAAGCTCAAGGCACTGCTGAGAAAG	7	7	7
CTTCGCGTTGCTTCGAATTAAACCACATGCT	7	7	7
CTTCGCGACTCGCTCGGCGTCCTGCCTCGCG	7	7	7
CTTCGATGGCCTGGCGTACCCCCGCCACCTT	7	7	7
CTTCCTGGTCATTTCGGTTCTCCTCTCCCGC	7	7	7
CTTCCTGGCCTATGTCGGGCAGGTTCTGGTA	7	7	7
CTTCCTCCGGTTTGTCACCGGCAGTCTCCTT	7	7	7
CTGTTTCGGCCCCCCGGCCGAGTCACTTTTT	7	7	7
CTGTGGCAGAGCATTGGCGAGGCGATTGCGC	7	7	7
CTGTCGGCGGGCGACGAGTTCCCCGCCTTCC	7	7	7
CTGTCCCTTCGCGACTCGCTCGGCGTCCTGC	7	7	7
CTGGTCATTTCGGTTCTCCTCTCCCGCTCGG	7	7	7
CTGGGTTCAGAACGTCGTGAGACAGTTCGGT	7	7	7
CTGGGCCCCTCGCGGCGAGCGCTGCCGGGCC	7	7	7
CTGGCTCAGGACGAACGCTGGCGGCGTGCCT	7	7	7
CTGGCGTACCCCCGCCACCTTGTGGGCCGGC	7	7	7
CTGGCGACGGTGTGGACGTTTCTCGACCGGC	7	7	7
CTGGCCTATGTCGGGCAGGTTCTGGTACCCG	7	7	7
CTGGCCGGGCGGCTGGTCGACGAGCCCGGGT	7	7	7
CTGGCCGAACTCGCCGCGACCCTCGAACGGG	7	7	7
CTGGCCCGGCGGCTGGCTGACGAGCCCACAT	7	7	7
CTGGACGAGGTGGTGATTTCCATCGGCGGCC	7	7	7
CTGCTGAGAAAGGCGGCGGCGCGGACCGTGC	7	7	7
CTGCGCTACTTGCCACCCTATAGCCCCGACC	7	7	7
CTGCGCGATTGTTAAGGCCCTTGTGCGATCG	7	7	7
CTGCGCCTTCGATGGCCTGGCGTACCCCCGC	7	7	7
CTGCATCATCCGCTCTCGTTTTCGAAGCGGC	7	7	7
CTGAGTGTCTCTGGTGCGGCGCGACGAAAAG	7	7	7
CTGACGCTGGCCGAACTCGCCGCGACCCTCG	7	7	7
CTGACACGGACGCCACGCTCCCGTTCGAGGG	7	7	7
CTCTTTCGCGCGAGCAAAGAGAAAGTGACTC	7	7	7
CTCTTCCTGGTCATTTCGGTTCTCCTCTCCC	7	7	7
CTCTGGTGCGGCGCGACGAAAAGATTTCGGA	7	7	7
CTCTGCGCGATTGTTAAGGCCCTTGTGCGAT	7	7	7
CTCGGCAGGCCGCCGAGCGATTCGACGTCGG	7	7	7
CTCGGACAAGGAGACCAGAATGGCTCGGGCA	7	7	7
CTCGCTCCGGCGCCGCTCCGGGGGCACGTCG	7	7	7
CTCGCGGCGAGCGCTGCCGGGCCGCGATCCC	7	7	7
CTCGCCGCGAGGGGCCCAGCCCCGCAGGCGG	7	7	7
CTCGCCGCGACCCTCGAACGGGAGCGTGGCG	7	7	7
CTCGATGTCGGCTCATCGCATCCTGGGGCTG	7	7	7
CTCGATCGGGTTCAGGTCGGGGCTATAGGGT	7	7	7
CTCGACCTTGAGCACCTCGGCCCAGATCGCC	7	7	7
CTCGAAGTAGTGCCTGCAGTCCTGTGCAGAG	7	7	7
CTCGAACGGGAGCGTGGCGTCCGTGTCAGCC	7	7	7
CTCCTGCGCCTTCGATGGCCTGGCGTACCCC	7	7	7
CTCCGGTTTGTCACCGGCAGTCTCCTTAGAG	7	7	7
CTCCGGGGGCACGTCGCGAAGGGACGTCCCT	7	7	7
CTCCGGCGCCGCTCCGGGGGCACGTCGCGAA	7	7	7
CTCCGACGGATCGAAAGCCCTGCATCATCCG	7	7	7
CTCCCGTTCGAGGGTCGCGGCGAGTTCGGCC	7	7	7
CTCCAAGCTCAAGGCACTGCTGAGAAAGGCG	7	7	7
CTCAGGACGAACGCTGGCGGCGTGCCTAATA	7	7	7
CTCAAGGCACTGCTGAGAAAGGCGGCGGCGC	7	7	7
CTATATCAAATTCTTTGGAGAGTTTGATCCT	7	7	7
CTAGGGCTGAGTGTCTCTGGTGCGGCGCGAC	7	7	7
CTACTTGCCACCCTATAGCCCCGACCTGAAC	7	7	7
CTACAGCGCCGCGCGTCTTTTCAGACGCGCA	7	7	7
CGTTTCTCGACCGGCACGCCATGACGTTCAA	7	7	7
CGTTGTCGTAGTAGGCGCCGCCGTCGATCAG	7	7	7
CGTTGGCGCCGGTGATGGCGACGACGATGTT	7	7	7
CGTTCGAGGGTCGCGGCGAGTTCGGCCAGCG	7	7	7
CGTGTCGTGAGATGTTGGGTTAAGTCCCGCA	7	7	7
CGTGTCAGCCTGGCGACGGTGTGGACGTTTC	7	7	7
CGTGGCGTCCGTGTCAGCCTGGCGACGGTGT	7	7	7
CGTGCCGGTCGAGAAACGTCCACACCGTCGC	7	7	7
CGTGAGATGTTGGGTTAAGTCCCGCAACGAG	7	7	7
CGTCGCGAAGGGACGTCCCTGTCCCTTCGCG	7	7	7
CGTCGCCAGGCTGACACGGACGCCACGCTCC	7	7	7
CGTCCGTGTCAGCCTGGCGACGGTGTGGACG	7	7	7
CGTCCCTGTCCCTTCGCGACTCGCTCGGCGT	7	7	7
CGTCCAGGCAGCCCGACAGGGATGGATCGAG	7	7	7
CGTCCACACCGTCGCCAGGCTGACACGGACG	7	7	7
CGTCATGGCGTGCCGGTCGAGAAACGTCCAC	7	7	7
CGTCATCCCCACCTTCCTCCGGTTTGTCACC	7	7	7
CGTCAGGTCGGGGGTCTGCTCGAGCAGGCCG	7	7	7
CGTCACCGAGAGCGCCAGCGAGGGGACCGAC	7	7	7
[truncated: 197,053 more rows]
