# Supplementary material for: MerCat2: a versatile k-mer counter and diversity estimator for database-independent property analysis obtained from omics data
Source: Bioinform Adv. 2024 Apr 24;4(1):vbae061. doi: 10.1093/bioadv/vbae061 (PMC11090762; doi:10.1093/bioadv/vbae061)
Supplement: vbae061_Supplementary_Data [file vbae061_supplementary_data.zip › Supplemental_table2.tsv]

MerCat2			Simka
0.529776582177497	0.174982375913093		0.529776570738343	0.174982444908856
-0.0863249994495332	0.247916652647914		-0.0863247268682697	0.247916652350026
-0.308850187702829	-0.276721940248493		-0.308850074234196	-0.276721874030478
-0.0996952420588464	0.34402206209317		-0.0996953722263119	0.344021936753056
-0.0349061529662882	-0.490199150405683		-0.0349063974095655	-0.490199159981461
